# Supplementary material for: A genomics perspective of personalized prevention and management of obesity
Source: Hum Genomics. 2024 Jan 29;18:4. doi: 10.1186/s40246-024-00570-3 (PMC10823690; doi:10.1186/s40246-024-00570-3)
Supplement: Supplementary file 1 — Additional file 1. Table S1: Published studies supporting the interplay between macronutrient intake, lifestyle and genetic background analyzed in this review article. Table S2: Actionable Gene List for Obesity Management (AnGeL) derived from 313 SNPs associated with macronutrient interactions in obesity management. Table S3: Enrichment results of AnGeL for REACTOME, WIKI and KEGG pathways related to Fig.1A, and for drugs predicted to be associated with the AnGeL gene set related to Fig. 1B. [file 40246_2024_570_MOESM1_ESM.xlsx]

## Sheet: Suppl TABLE 1
Studies supporting the interplay between macronutrient intake, lifestyle and genetic background analysed in this review article
Gene	Variants	Intervention	Cohort/Time	OUTCOME	Reference
CARBOHYDRATE (CHO)
GRS related insulin secretion	42 SNPS	Meta-analysis	Individual-level data from the United Kingdom Biobank (n=138,541). Data from the Cardiology and Metabolic Patient Cohort study at Massachusetts General Hospital (n=1,675) were used for validation	Genetic predisposition to higher glucose-stimulated insulin secretion upon oral glucose (insulin-30)] intake was associated with higher BMI.	Christina M Astley , Jennifer N Todd , Rany M Salem , Sailaja Vedantam , Cara B Ebbeling , Paul L Huang , David S Ludwig , Joel N Hirschhorn , Jose C Florez. (2019)Genetic Evidence That Carbohydrate-Stimulated Insulin Secretion Leads to ObesityClin Chem. 2018 Jan;64(1):192-200. doi: 10.1373/clinchem.2017.280727.
GRS related to BMI	32 SNPs	Food-frequency questionnaires to assess food and beverage intakes	6934 women from the Nurses’ Health Study (NHS) and in 4423 men from the Health Professionals Follow-up Study (HPFS) and also in a replication cohort of 21,740 women from the Women’s Genome Health Study (WGHS)	The genetic association with adiposity appears more pronounced with greater intake of sugar-sweetened beverages.	Qi, Q., Chu, A. Y., Kang, J. H., Jensen, M. K., Curhan, G. C., Pasquale, L. R., ... & Qi, L. (2012). Sugar-sweetened beverages and genetic risk of obesity. New England Journal of Medicine, 367(15), 1387-1396. doi: 10.1056/NEJMoa1203039.
GRS related to BMI	32 SNPS	Anthropometric measures, diet and lifestyle measurements with questionnaires and genotyping	21,824 participants with complete dietary data, genetic information, and without prevalent diabetes, cardiovascular disease and cancer	BMI is negatively influenced by the consumption of SSB in people genetically predisposed to obesity	Brunkwall, L., Chen, Y., Hindy, G., Rukh, G., Ericson, U., Barroso, I., ... & Renström, F. (2016). Sugar-sweetened beverage consumption and genetic predisposition to obesity in 2 Swedish cohorts. The American journal of clinical nutrition, 104(3), 809-815. doi: 10.3945/ajcn.115.126052.
PPARγ (Peroxisome Proliferator-Activated Receptor Gamma)	rs1801282 (Pro12Ala)	Dietary intake was assessed through a validated food frequency questionnaire	313 Spanish subjects (66 men), which were gender and age-matched. In total 159 obese patients (BMI 37.7 ± 5.3 Kg/m-) and 154 normal weight subjects (BMI 22.0 ± 1.8 Kg/ m2) were selected (20-60 years old).	CHO intake increased the obesity risk to individuals carrying the GG (Ala/Ala) polymorphism	Marti, A., Corbalan, M., Martinez-Gonzalez, M. A., Forga, L., & Martinez, J. A. (2002). CHO intake alters obesity risk associated with Pro12Ala polymorphism of PPARgamma gene. doi: 10.1007/BF03179859.
ADRB2 (Beta-2 adrenergic receptor)	rs1042714 (Gln27Glu)	The dietary intake was estimated by using a previously validated food frequency questionnaire.	159 subjects with BMI > 30 kg/m(2) and 154 controls with BMI < 25 kg/m	Females carrying the GLn27Glu polymorphism are advised to reduce CHO intake for lower obesity risk.	Martínez, J. A., Corbalan, M. S., Sanchez-Villegas, A., Forga, L., Marti, A., & Martínez-González, M. A. (2003). Obesity risk is associated with carbohydrate intake in women carrying the Gln27Glu β2-adrenoceptor polymorphism. The Journal of nutrition, 133(8), 2549-2554. doi: 10.1093/jn/133.8.2549.
DRD2 (dopamine receptor D2)	rs1800497 (TT risk genotype)	Medically supervised weight loss program for 6 months	147 Caucasian women aged 46–70 years	Carriers of the T allele lose significantly less body weight when they consume increased amounts of CHO consumption	Cameron, J. D., Riou, M. È., Tesson, F., Goldfield, G. S., Rabasa-Lhoret, R., Brochu, M., & Doucet, É. (2013). The TaqIA RFLP is associated with attenuated intervention-induced body weight loss and increased carbohydrate intake in post-menopausal obese women. Appetite, 60, 111-116. doi: 10.1016/j.appet.2012.09.010.
AMY1 (Salivary α- amylase)	CNV	Anthropometric and dietary assessment	4800 participants from the The Malmo Diet and Cancer Study (MDCS)	Individuals with high starch intake but low genetic capacity to digest starch had the lowest BMI, potentially because larger amounts of undigested starch are transported through the gastrointestinal tract, contributing to fewer calories extracted from ingested starch.	Rukh G, Ericson U, Andersson-Assarsson J, Orho-Melander M, Sonestedt E.Dietary starch intake modifies the relation between copy number variation in the salivary amylase gene and BMI. Am J Clin Nutr. 2017 Jul;106(1):256-262. doi: 10.3945/ajcn.116.149831. Epub 2017 May 24
AMY1 (Salivary amylase 1)	CNV	1-month longitudinal study in which diet was standardized for 2 weeks.	Intervention study by screening >100 volunteers for AMY1-CN and recruiting 25 participants	The microbiomes of low-AMY1-CN subjects had enhanced capacity to break down complex carbohydrates. High-AMY1-CN subjects had higher levels of salivary Porphyromonas; their gut microbiota had increased abundance of resistant starch-degrading microbes, produced higher levels of short-chain fatty acids, and drove higher adiposity when transferred to germ-free mice.	Angela C Poole et al., Human Salivary Amylase Gene Copy Number Impacts Oral and Gut MicrobiomesCell Host Microbe. 2019 Apr 10;25(4):553-564.e7. doi: 10.1016/j.chom.2019.03.001.
AMY1 (Salivary amylase 1)	9 SNPs	Semiquantitative food frequency questionnaires were used for the assessment of dietary intake	32,054 adults from four prospective cohort studies ( NHS, HPFS, CVD and ARIC)	Among women, higher AMY1-GRS was associated with more increases in adiposity if dietary carbohydrate food intake was high, while higher AMY1-GRS was associated with less gains in adiposity when the dietary intake was low.	Heianza, Y., Zhou, T., Yuhang, C., Huang, T., Willett, W. C., Hu, F. B., ... & Qi, L. (2020). Starch Digestion–Related Amylase Genetic Variants, Diet, and Changes in Adiposity: Analyses in Prospective Cohort Studies and a Randomized Dietary Intervention. Diabetes, 69(9), 1917-1926. doi: 10.2337/db19-1257.
LIPIDS
GRS related to obesity	63 SNPs	Anthropometric and laboratory measurements, Dietary intake, physical activity and lifestyle variables were assessed	782 participants from The GOLDN study population and 2035 Caucasian participants from The MESA study population	Populations with high obesity GRS are adviced to reduce total fat intake mainly by limiting SFAs.	Casas-Agustench, P., Arnett, D. K., Smith, C. E., Lai, C. Q., Parnell, L. D., Borecki, I. B., ... & Ordovás, J. M. (2014). Saturated fat intake modulates the association between an obesity genetic risk score and body mass index in two US populations. Journal of the Academy of Nutrition and Dietetics, 114(12), 1954-1966. doi: 10.1016/j.jand.2014.03.014.
GRS related to obesity	93-SNPs genetic profile risk score for obesity	Interactions between GPRS-obesity, and macronutrient intake (including total energy, protein, fat, carbohydrate and dietary fibre intake)	Cross-sectional data from 48 170 white European adults, aged 37-73 years, participating on the UK Biobank. I	Lower levels of total fat and saturated fat intake attenuates the strength of the association between genetic predisposition to obesity with BMI and waist circumference.	Celis-Morales, D M Lyall, S Gray, L Steell, J Anderson, S Iliodromiti, P Welsh, Y Guo, F Petermann, D F Mackay, M E S Bailey, J Pell, J M R Gill, N Sattar, Dietary fat and total energy intake modifies the effect of genetic profile risk score on obesity: Evidence from 48,170 UK Biobank participants, International Journal of Obesity accepted article preview 24 July 2017; doi: 10.1038/ijo.2017.169.
GRS related to BMI	77 SNPs	Assessment of measures of adiposity and long-term changes in BMI, body weight, f dietary factors, physical activity, and other covariates	11,330 women from the Nurses’ Health Study (NHS), 6773 men from the Health Professionals Follow-Up Study (HPFS) and 6254 women from the Women’s Health Initiative (WHI).	High intakes of fish and long-chain n-3 PUFAs are associated with an attenuation of the genetic association with long-term weight gain	Huang, T., Wang, T., Heianza, Y., Zheng, Y., Sun, D., Kang, J. H., ... & Qi, L. (2019). Habitual consumption of long-chain n–3 PUFAs and fish attenuates genetically associated long-term weight gain. The American journal of clinical nutrition, 109(3), 665-673. doi: 10.1093/ajcn/nqy238.
IRS1 (Insulin receptor substrate1) VCAN (Versican)	rs2943656 (IRS1) rs2287926 (VCAN)	4 diets: 2 Low-fat (20% fat, 15% protein, 65% CHO and 20% fat, 25% protein and 55% CHO) and 2 High-fat (40% fat, 15% protein, 45% CHO and 40% fat, 25% protein, 35% CHO)	811 overweight or obese participants aged 30 to 70 years were randomly assigned to one of four energy-limited diets (The POUNDS Lost Trial). A total of 692 participants with available genotype data were included in the present analysis.	A calorie restricted low fat diet is suggested to individuals with genetic predisposition to higher lean body mass.	Li, X., Zhou, T., Ma, H., Heianza, Y., Champagne, C. M., Williamson, D. A., ... & Qi, L. (2020). Genetic variation in lean body mass, changes of appetite and weight loss in response to diet interventions: The POUNDS Lost trial. Diabetes, Obesity and Metabolism, 22(12), 2305-2315. doi: 10.1111/dom.14155
APOA5 (Apolipoprotein A5)	rs662799 (GG risk genotype)	Anthropometric measures and genotyping	1465 participants from a Spanish population (20-65 y old; BMI 25-40 kg/m(2)) attending outpatient obesity clinics.	The minor C-allele may protect those consuming a high-fat diet from obesity and elevated concentrations of triglyceride-rich lipoproteins.	Sánchez-Moreno C, Ordovás JM, Smith CE, Baraza JC, Lee YC, Garaulet M. APOA5 gene variation interacts with dietary fat intake to modulate obesity and circulating triglycerides in a Mediterranean population. J Nutr . 2011 Mar;141(3):380-5. doi: 10.3945/jn.110.130344.
GRS related to BMI	55 SNPs	2 diets: high fat and low fat	Randomized controlled trial of 771 obese adults	TFAP2B rs987237 G risk allele seems to prevent weight loss in a low fat diet	Stocks, T., Ängquist, L., Banasik, K., Harder, M. N., Taylor, M. A., Hager, J., ... & Sørensen, T. I. (2012). TFAP2B influences the effect of dietary fat on weight loss under energy restriction. doi: 10.1371/journal.pone.0043212.
MTNR1B (melatonin receptor 1B)	rs10830963 (GG risk genotype)	4 diets: 2 Low-fat (20% fat, 15% protein, 65% CHO and 20% fat, 25% protein and 55% CHO) and 2 High-fat (40% fat, 15% protein, 45% CHO and 40% fat, 25% protein, 35% CHO)	811 overweight or obese participants aged 30 to 70 years were randomly assigned to one of four energy-limited diets (The POUNDS Lost Trial). 722 subjects with baseline genotyped data of the MTNR1B rs10830963 variant were included in the present analysis.	A low fat diet is suggested to rs10830963 G allele carriers for greater improvement in body adiposity and fat distribution	Goni, L., Sun, D., Heianza, Y., Wang, T., Huang, T., Martínez, J. A., ... & Qi, L. (2019). A circadian rhythm-related MTNR1B genetic variant modulates the effect of weight-loss diets on changes in adiposity and body composition: the POUNDS Lost trial. European journal of nutrition, 58, 1381-1389. doi: 10.1007/s00394-018-1660-y.
FTO (Fat mass and obesity associated)	rs9939609 (AA risk genotype)	Energy and macronutrient intake were assessed by two non-consecutive 24 h-recalls. Anthropometric features were calculated.	652 adolescents (53% females, 14.8 ± 1.2 years)	The deleterious effect of the FTO rs9939609 A risk allele on adiposity is exacerbated in adolescents consuming high fat diets. In contrast, the consumption of low fat diets may attenuate the genetic predisposition to obesity in risk allele carriers	Labayen, I., Ruiz, J. R., Huybrechts, I., Ortega, F. B., Arenaza, L., González-Gross, M., ... & Moreno, L. A. (2016). Dietary fat intake modifies the influence of the FTO rs9939609 polymorphism on adiposity in adolescents: The HELENA cross-sectional study. Nutrition, Metabolism and Cardiovascular Diseases, 26(10), 937-943. doi: 10.1016/j.numecd.2016.07.010.
TCF7L2 (Transcription factor 7-like 2)	rs7903146 & rs12255372 TT risk genotype	2 interventions: 1) 4 diets: 2 Low-fat (20% fat, 15% protein, 65% CHO and 20% fat, 25% protein and 55% CHO) and 2 High-fat (40% fat, 15% protein, 45% CHO and 40% fat, 25% protein, 35% CHO) 2) low-protein diet (15%protein) and high-protein diet (25%) with extreme carbohydrate composition (35% compared with 65% of total energy).	811 overweight or obese participants aged 30 to 70 years were randomly assigned to one of four energy-limited diets (The POUNDS Lost Trial). 588 and 591 DNA samples positive for rs7903146 and rs12255372, respectively, were included in the present analysis.	A low fat diet is suggested to overweight and obese individuals with TCF7L2 risk variants for better reduction of body fat. These changes may improve glycemic control and reduce T2D risk too.	Mattei, J., Qi, Q., Hu, F. B., Sacks, F. M., & Qi, L. (2012). TCF7L2 genetic variants modulate the effect of dietary fat intake on changes in body composition during a weight-loss intervention. The American journal of clinical nutrition, 96(5), 1129-1136. doi: 10.3945/ajcn.112.038125.
GIPR (gastric inhibitory polypeptide receptor)	rs2287019	2 interventions: 1) 4 diets: 2 Low-fat (20% fat, 15% protein, 65% CHO and 20% fat, 25% protein and 55% CHO) and 2 High-fat (40% fat, 15% protein, 45% CHO and 40% fat, 25% protein, 35% CHO) 2) low-protein diet (15%protein) and high-protein diet (25%) with extreme carbohydrate composition (35% compared with 65% of total energy).	737 overweight or obese participants aged 30 to 70 years were randomly assigned to one of four energy-limited diets (The POUNDS Lost Trial)	T allele of rs2287019 is associated with greater weight loss and greater decreases in fasting glucose in low fat diet	Qi Q, Bray GA, Hu FB, Sacks FM, Qi L. Weight-loss diets modify glucose-dependent insulinotropic polypeptide receptor rs2287019 genotype effects on changes in body weight, fasting glucose, and insulin resistance: the Preventing Overweight Using Novel Dietary Strategies trial. Am J Clin Nutr. 2012 Feb;95(2):506-13.. doi: 10.3945/ajcn.111.025270. Epub 2012 Jan 11.
APOA5 (Apolipoprotein A5)	APOA5-1131T>C and 56C>G (rs662799 and rs3135506 respectively)	Macronutrient intake (total fat, carbohydrate, and protein) in their relation to the body mass index (BMI) and obesity risk	1,073 men and 1,207 women participating in the Framingham Offspring Study	In subjects homozygous for the T allele of rs662799 major allele, BMI increased as total fat intake increased. Conversely, this increase was not present in carriers of the C allele of rs662799 minor allele.	Corella, D., Lai, C. Q., Demissie, S., Cupples, L. A., Manning, A. K., Tucker, K. L., & Ordovas, J. M. (2007). APOA5 gene variation modulates the effects of dietary fat intake on body mass index and obesity risk in the Framingham Heart Study. Journal of Molecular Medicine, 85, 119-128. doi: 10.1007/s00109-006-0147-0.
TCF7L2 (Transcription factor 7-like 2)	rs7903146 (TT risk genotype)	2 hypoenergetic diets for 10 weeks: HF diet (high-fat, low-carbohydrate: 40-45% of energy as fat) vs LF diet (low-fat, high-carbohydrate: 20-25% of energy as fat)	European, obese participants (n = 771) were randomly assigned to receive an HF or an LF diet. 739 individuals were genotyped for rs7903146.	Obese individuals who are homozygous for the TCF7L2 rs7903146 T-risk allele are encouraged to follow low fat diets.	Grau K, Cauchi, S., Holst, C., Astrup, A., Martinez, J. A., Saris, W. H., ... & Sørensen, T. I. (2010). TCF7L2 rs7903146–macronutrient interaction in obese individuals’ responses to a 10-wk randomized hypoenergetic diet. The American journal of clinical nutrition, 91(2), 472-479. doi: 10.3945/ajcn.2009.27947.
CLOCK	5 CLOCK SNPS (only rs1801260 associated with weight )	FFQ and Postprandial study fat challenge	540 men and 560 women who participated in the Genetics of Lipid Lowering Drugs and DietNetwork (GOLDN) study	Waist circumference was increased in carriers of rs1801260 C- risk allele at the CLOCK gene according to saturated fatty acid (SFA) intakes. The deleterious effect of this gene variant on visceral fat was present only in association with high intakes of SFAs (more than 11.8%)	Marta Garaulet et al CLOCK genetic variation and metabolic syndrome risk: Modulation by monounsaturated fatty acids October 2009 American Journal of Clinical Nutrition 90(6):1466-75 DOI: 10.3945/ajcn.2009.27536
NPY (Neuropeptide Y)	rs16147 (C-399T)	4 diets: 2 Low-fat (20% fat, 15% protein, 65% CHO and 20% fat, 25% protein and 55% CHO) and 2 High-fat (40% fat, 15% protein, 45% CHO and 40% fat, 25% protein, 35% CHO)	811 overweight or obese participants aged 30 to 70 years were randomly assigned to one of four energy-limited diets (The POUNDS Lost Trial). 723 participants with available DNA samples were included in the present analysis.	Within the high-fat group, the T allele was statistically significantly associated with smaller loss in waist circumference (WC).The rs16147 T- allele appeared to associate with worse responses to a high-fat weight loss diet in terms of WC and abdominal fat deposition. The opposite results were observed in rs16147 C-allele carriers	Lin, X., Qi, Q., Zheng, Y., Huang, T., Lathrop, M., Zelenika, D., ... & Qi, L. (2015). Neuropeptide Y genotype, central obesity, and abdominal fat distribution: the POUNDS LOST trial. The American Journal of Clinical Nutrition, 102(2), 514-519. doi: 10.3945/ajcn.115.107276.
APOA2	-265T>C (rs5082)	Evaluation of diairy products as total dairy, higher-fat dairy (>1%), and low-fat dairy (≤ 1%) in servings per day, dichotomized into high and low based on each population median and also as continuous variables.	Individuals from Boston Puerto Rican Health Study (n = 955) and for replication in the Genetics of Lipid Lowering Drugs and Diet Network (GOLDN) study (n = 1116).	Individuals with the previously demonstrated SFA-sensitive genotype (rs5082 C-allele) who consumed a greater amount of higher-fat dairy foods had greater BMI	Smith CE, Tucker KL, Arnett DK, Noel SE, Corella D, Borecki IB, et al. Apolipoprotein A2 polymorphism interacts with intakes of dairy foods to influence body weight in 2 U.S. populations. J Nutr. 2013;143:1865-71.
APOA2	rs5082 (-265T>C) (CC risk genotype)	Cross sectional study where gene-diet interactions between the APOA2 −265T>C polymorphism and saturated fat intake (<or>=22 g/d) on anthropometric measures and IR were analyzed	4602 subjects from 2 independent populations: A high cardiovascular risk Mediterranean population (n=907 men and women; aged 67+/−6 years) and a multiethnic Asian population (n=2506 Chinese, n=605 Malays and n=494 Asian Indians; aged 39+/−12 years), participating in a Singapore National Health Survey.	Frequency of CC subjects differed among populations (1%–15%). We confirmed a recessive effect of the APOA2 polymorphism, and replicated the APOA2–saturated fat interaction on body-weight. In Mediterranean individuals, the CC genotype was associated with a 6.8% greater BMI in those consuming a high , but not a low saturated fat diet.	Corella D, Tai ES, Sorli JV, Chew SK, Coltell O, Sotos-Prieto M, et al. Association between the APOA2 promoter polymorphism and body weight in Mediterranean and Asian populations: replication of a gene-saturated fat interaction. Int J Obes (Lond). 2011;35:666-75
FTO (Fat mass and obesity associated)	rs9939609 (AA risk genotype) rs1121980 (TT risk genotype)	Energy, nutrient intake, and physical activity assessement using validated questionnaires- blood samples	Genetics of Lipid Lowering Drugs and Diet Network (GOLDN) study (n = 1069) and in the Boston Puerto Rican Health (BPRHS) study (n = 1094).	The homozygous participants for the FTO A-risk alleles are not advised to follow a high SFA diet	Corella, D., Arnett, D. K., Tucker, K. L., Kabagambe, E. K., Tsai, M., Parnell, L. D., ... & Ordovas, J. M. (2011). A high intake of saturated fatty acids strengthens the association between the fat mass and obesity-associated gene and BMI. The Journal of nutrition, 141(12), 2219-2225. doi: 10.3945/jn.111.143826.
PROTEIN
GRS related to obesity	16 SNPs (related with obesity or lipid metabolism)	Anthropometric and body composition measurements and also for dietary habits and physical activity	711 seekers of a Nutrigenetic Service were examined for anthropometric and body composition measurements and also for dietary habits and physical activity	Stratifying by animal and vegetable protein, the vegetable protein intake seemed to improve the percentage of the body fat mass (BFM) in the low risk group, whereas the animal protein intake was associated with an increase in the percentage of BFM in the high risk group (>7 risk alleles group)	Leticia Goni, Marta Cuervo, Fermín I. Milagro, and J. Alfredo Martínez (2015). A genetic risk tool for obesity predisposition assessment and personalized nutrition implementation based on macronutrient intakedoi: 10.1007/s12263-014-0445-z. Epub 2014 Nov 28
GRS related to obesity	Three-SNP model which included brain-derived neurotrophic factor (BDNF)_rs6265, fat-mass- and obesity-associated protein (FTO)_rs1421085, and SEC16B_rs509325	Korean Balanced Diet/ Plant-Based Diet/ Western-Style Diet/ Rice-Main Diet	Adults aged over 40 (n = 13598) that participated in the Ansan/Ansung plus rural cohorts during 2001–2002	That plant-based and high-protein diets are beneficial for maintaining a lower body fat in adults with a high PRS of the three genetic variants.	. James W Daily , Sunmin Park. Association of Plant-Based and High-Protein Diets with a Lower Obesity Risk Defined by Fat Mass in Middle-Aged and Elderly Persons with a High Genetic Risk of Obesity (2023) Nutrients . 2023 Feb 20;15(4):1063. doi: 10.3390/nu15041063
GRS related to obesity	95 SNPs (only 11 SNPs related)	2 diets: a low-fat (LF) diet (22% energy from lipids) and a moderately high-protein (MHP) diet (30% energy from proteins).	Overweight or obese (BMI 25–40 kg/m2) Spanish adults	Six SNPs—rs2605100 (LYPLAL1), rs662799 (APOA5), rs1685325 (UCP3), rs1558902 (FTO), rs1121980 (FTO), and rs3813929 (HTR2C)—specifically accounted for differences in waist circufferance within the moderate high protein (MHP) diet. In addition, 10 SNPs were particularly associated with total body fat loss in the MHP diet: rs2605100 (LYPLAL1), rs3123554 (CNR2), rs1801282 (PPARG), rs7903146 (TCF7L2), …	Ramos-Lopez, O., Riezu-Boj, J. I., Milagro, F. I., Cuervo, M., Goni, L., & Martinez, J. A. (2019). Models integrating genetic and lifestyle interactions on two adiposity phenotypes for personalized prescription of energy-restricted diets with different macronutrient distribution. Frontiers in genetics, 10, 686. doi: 10.3389/fgene.2019.00686. eCollection 2019.
FTO (Fat mass and obesity associated)	rs9939609 AA risk genotype	a high-protein/low-carbohydrate diet compared to a standard hypocaloric diet (1,000 kcal/day)	195 obese patients	A allele carriers of the rs9939609 variant lose weight better compared to non carriers when provided with high protein diet	de Luis DA, Aller R, Izaola O, Primo D, Urdiales S, Romero E. Effects of a High-Protein/Low-Carbohydrate Diet versus a Standard Hypocaloric Diet on Weight and Cardiovascular Risk Factors: Role of a Genetic Variation in the rs9939609 FTO Gene Variant. J Nutrigenet Nutrigenomics. 2015;8(3):128-36. doi: 10.1159/000441142.
FTO (Fat mass and obesity associated )	rs1558902 (AA risk genotype)	Lifestyle, genetic, anthropometric, and biochemical data were collected and diet was assessed using a Toronto-modified Willett Food Frequency Questionnaire	Subjects (n = 1639) were individuals from the cross-sectional Toronto Nutrigenomics and Health Study. (Self-reported account of their ancestry and were classified into one of four major ethnocultural groups—Caucasian, East Asian, South Asian, and “others”)	Among East Asians, a significant FTO-protein interaction was observed for BMI and waist circumference. Those with low protein intake (≤ 18% total energy intake) who were homozygous for the rs1558902 risk allele (A) had significantly higher BMI and waist circumference compared to carriers of the T allele. These associations were absent in the high protein intake group (> 18% total energy intake).	Merritt DC, Jamnik J, El-Sohemy A. FTO genotype, dietary protein intake, and body weight in a multiethnic population of young adults: a cross-sectional study. Genes Nutr. 2018;13:4.
FTO (Fat mass and obesity associated)	rs9939609 (AA risk genotype)	questionnaires, measurements of BMI, 5-d diet record at baseline and a 24-h recall during a telephone interview on 3 nonconsecutive days at 6 and 24 mo.	811 overweight or obese participants aged 30 to 70 years were randomly assigned to one of four energy-limited diets (The POUNDS Lost Trial). 737 participants successfully genotyped for rs1558902 were included in the present analysis.	individuals with the FTO rs9939609 A- allele might obtain more benefits in a reduction of food cravings and appetite by choosing a hypocaloric and higher-protein weight-loss diet.	Huang T, Qi Q, Li Y, Hu FB, Bray GA, Sacks FM, Williamson DA, Qi L.. FTO genotype, dietary protein, and change in appetite: the Preventing Overweight Using Novel Dietary Strategies trial. Am J Clin Nutr. 2014 May;99(5):1126-30. doi: 10.3945/ajcn.113.082164
FTO (Fat mass and obesity associated )	rs1558902 (AA risk genotype)	4 diets: 2 Low-fat (20% fat, 15% protein, 65% CHO and 20% fat, 25% protein and 55% CHO) and 2 High-fat (40% fat, 15% protein, 45% CHO and 40% fat, 25% protein, 35% CHO)	811 overweight or obese participants aged 30 to 70 years were randomly assigned to one of four energy-limited diets (The POUNDS Lost Trial). 742 participants successfully genotyped for rs1558902 were included in the present analysis.	A high-protein diet may be beneficial for weight loss and improvement of body composition and fat distribution in individuals with the risk allele of the FTO variant rs1558902	Zhang, X., Qi, Q., Zhang, C., Smith, S. R., Hu, F. B., Sacks, F. M., ... & Qi, L. (2012). FTO genotype and 2-year change in body composition and fat distribution in response to weight-loss diets: the POUNDS LOST Trial. Diabetes, 61(11), 3005-3011. doi: 10.2337/db11-1799.
FTO (Fat mass and obesity associated)	rs9939609 (AA risk genotype)	Large-scale analyses	177,330 adults (154 439 Whites, 5776 African Americans and 17 115 Asians)	Thet did not find significant interactions between the FTO variant and dietary intake of total energy, protein, carbohydrate or fat on BMI. Our findings suggest a positive association between the BMI-increasing allele of FTO variant and higher dietary protein intake	Qi Q, Kilpelainen TO, Downer MK, Tanaka T, Smith CE, Sluijs I, et al. FTO genetic variants, dietary intake and body mass index: insights from 177,330 individuals. Hum Mol Genet. 2014;23:6961-72.
FTO (Fat mass and obesity associated)	rs9939609 (AA risk genotype)	Combined analysis	16,094 boys and girls aged 1-18 years from 14 studies	FTO variant that confers a predisposition to higher BMI is associated with higher total energy intake, and that lower dietary protein intake attenuates the association between FTO genotype and adiposity in children and adolescents.	Qi Q, Downer MK, Kilpelainen TO, Taal HR, Barton SJ, Ntalla I, et al. Dietary Intake, FTO Genetic Variants, and Adiposity: A Combined Analysis of Over 16,000 Children and Adolescents. Diabetes. 2015;64:2467-76.
GRS related to obesity	20 SNPs	4 diets: 2 Low-fat (20% fat, 15% protein, 65% CHO and 20% fat, 25% protein and 55% CHO) and 2 High-fat (40% fat, 15% protein, 45% CHO and 40% fat, 25% protein, 35% CHO)	692 overweight or obese participants from the POUNDS Lost trial	On average-protein diet group, a higher microbial abundance GRS was associated with greater reductions in fat mass and trunk fat at 6 months	Li, X., Xue, Q., Ma, H., Champagne, C. M., Bray, G. A., Sacks, F. M., & Qi, L. (2022). Genetically determined gut microbial abundance and 2-year changes in central adiposity and body composition: The POUNDS lost trial. Clinical Nutrition, 41(12), 2817-2824. doi: 10.1016/j.clnu.2022.11.002.
LCT (Lactase gene )	LCT variant rs4988235 (G allele as Bifidobacterium-abundance-increasing allele)	4 diets: 2 Low-fat (20% fat, 15% protein, 65% CHO and 20% fat, 25% protein and 55% CHO) and 2 High-fat (40% fat, 15% protein, 45% CHO and 40% fat, 25% protein, 35% CHO)	583 whites	Long-term improvement of body fat composition and distribution was significantly influenced by the Bifidobacterium-related LCT genotype and dietary protein intake. Overweight and obese individuals with the G allele of LCT variant rs4988235 may benefit improving adiposity by eating a low-calorie, high-protein diet.	Heianza Y., Sun D., Ma W., Zheng Y., Champagne C.M., Bray G.A., Sacks F.M., Qi L. Gut-microbiome-related LCT genotype and 2-year changes in body composition and fat distribution: The POUNDS Lost Trial. Int. J. Obes. (Lond.) 2018;42:1565–1573. doi: 10.1038/s41366-018-0046-9
MC4R (melanocortin-4 receptor)	rs7227255 (AA risk genotype)	4 diets: 2 Low-fat (20% fat, 15% protein, 65% CHO and 20% fat, 25% protein and 55% CHO) and 2 High-fat (40% fat, 15% protein, 45% CHO and 40% fat, 25% protein, 35% CHO). In this trial, the low-fat diets (20%) were considered as high-carbohydrate diets (≤55% of energy), whereas the high-fat diets (40%) considered as low-carbohydrate diets (≤45% of energy). Participants from the 2 low-protein group…	811 overweight or obese participants aged 30 to 70 years were randomly assigned to one of four energy-limited diets (The POUNDS Lost Trial). 594 individuals with genotyping data were included in the present analysis.	Ιndividuals with the MC4R rs7227255 A- allele rather than the non A-allele might experience greater increases in appetite and food craving when consuming a high-protein weight-loss diet	Huang, T., Zheng, Y., Hruby, A., Williamson, D. A., Bray, G. A., Shen, Y., ... & Qi, L. (2017). Dietary protein modifies the effect of the MC4R genotype on 2-year changes in appetite and food craving: the POUNDS Lost Trial. The Journal of Nutrition, 147(3), 439-444. doi: 10.3945/ajcn.112.038125.
GRS related to obesity	16 SNPs related to obesity	The dietary history method combined a 7-day menu book, a 168-item dietary questionnaire and 1h interview	26,107 individuals from the Malmo Diet and Cancer Study (MDCS) with complete dietary and genotyping data were included in the present analysis.	BDNF rs4923461 A-allele carriers are suggested to decrease protein intake for better control of BMI.	Rukh, G., Sonestedt, E., Melander, O., Hedblad, B., Wirfält, E., Ericson, U., & Orho-Melander, M. (2013). Genetic susceptibility to obesity and diet intakes: association and interaction analyses in the Malmö Diet and Cancer Study. Genes & nutrition, 8, 535-547. doi: 10.1007/s12263-013-0352-8.
TFAP2B (Transcription Factor AP-2 Beta)	rs987237 (GG risk genotype)	4 diets: low-protein/low-GI, low-protein/high-GI, high-protein/low-GI, high-protein/high-GI diets, or a control diet	742 obese individuals from 8 European countries who participated in the Diet, Obesity, and Genes (DiOGenes) trial. 468 individuals with genotyping data were included in the present analysis.	TFAP2B rs987237 A-allele carriers are encouraged to follow a high protein diet for weight maintenance. G allele cariers are not advised to follow high protein diets.	Stocks, T., Ängquist, L., Hager, J., Charon, C., Holst, C., Martinez, J. A., ... & Larsen, L. H. (2013). TFAP2B-dietary protein and glycemic index interactions and weight maintenance after weight loss in the DiOGenes trial. Human heredity, 75(2-4), 213-219. doi: 10.1159/000353591.
FIBER
PRS-for Obesity	PRS-Khera	A genome-wide polygenic risk score (PRS) was calculated using summary statistics from independent genome-wide association studies of BMI. Associations were estimated using generalized linear mixed models adjusted for sex, age, region of residence, parental education, dietary intake, relatedness, and population stratification.	8609 repeated observations from 3098 participants aged 2–16 years from the IDEFICS/I.Family cohort.	Individuals with increased risk had a better weight control when the followed a diet rich in fiber	Anke Hüls , Marvin N Wright, Leonie H Bogl, Jaakko Kaprio , Lauren Lissner , Dénes Molnár, Luis A Moreno , Stefaan De Henauw , Alfonso Siani , Toomas Veidebaum , Wolfgang Ahrens , Iris Pigeot , Ronja Foraita .(2021) Polygenic risk for obesity and its interaction with lifestyle and sociodemographic factors in European children and adolescents Int J Obes (Lond),. 2021 Jun;45(6):1321-1330. doi: 10.1…
FTO and ADRB2	FTO (rs9930501, rs9930506, and rs9932754 ) and ADRB2 (rs1042713 and rs1042714)	high-protein calorie-restricted, high-vitamin E, high-fiber (Hipcref) diet intervention	Both a cross-sectional study (n = 178) and a randomized controlled trial (RCT) (n = 128), Malaysian adults	Individuals with increased risk had a better weight control when the followed a diet rich in fiber	Pui Yee Tan;Soma Roy Mitra, The Combined Effect of Polygenic Risk from FTO and ADRB2 Gene Variants, Odds of Obesity, and Post-Hipcref Diet Differences Lifestyle Genomics (2020) 13 (2): 84–98. https://doi.org/10.1159/000505662
FTO (Fat mass and obesity associated )	rs1121980 (AA risk genotype) rs1421085 (CC risk genotype) rs9939973 (AA risk genotype) rs8050136 (AA risk genotype) rs17817449 (GG risk genotype rs3751812 (TT risk genotype)	Fiber intake was assessed by a semi-quantitative questionnaire	Subjects of this nested case-control study were selected from participants of the Tehran Lipid and Glucose Study (TLGS), a large-scale, community-based, prospective study. 1000 cases were randomly selected from among participants who developed obesity in the 3rd (n=528), 4th (n=416), or the 5th (n=286) phases	FTO SNPs carriers with high genetic score for obesity are suggested to increase the consumption of dietary fibers	Hosseini-Esfahani, F., Koochakpoor, G., Daneshpour, M. S., Mirmiran, P., Sedaghati-Khayat, B., & Azizi, F. (2017). The interaction of fat mass and obesity associated gene polymorphisms and dietary fiber intake in relation to obesity phenotypes. Scientific reports, 7(1), 18057. doi: 10.1038/s41598-017-18386-8.
TCF7L2 (transcription factor 7-like 2)	rs7903146 (TT risk genotype)	food diaries	304 subjects	The non risk C-allele associated with significantly greater weight loss in participants with high fiber intake	Heni M, Herzberg-Schäfer S, Machicao F, Häring HU, Fritsche A. Dietary fiber intake modulates the association between variants in TCF7L2 and weight loss during a lifestyle intervention. Diabetes Care. 2012 Mar;35(3):e24. doi: 10.2337/dc11-2012.
UCP1 and beta3-AR (uncoupling protein 1 and beta 3 adrenergic receptor)	rs1800592 (GG risk genotype)	low-calorie meal replacements over a period of six weeks. 2 groups: white rice or mixed rice	40 women between the ages of 20 and 35	AA carriers lose more weight when consuming mixed rice. This is not observed in GG homozygotes	Kim, J. Y., & Lee, S. S. (2010). The effects of uncoupling protein 1 and beta3-adrenergic receptor gene polymorphisms on weight loss and lipid profiles in obese women. Int J Vitam Nutr Res, 80(2), 87-96. doi: 10.1024/0300-9831/a000009.
SPECIAL FOODS AND SUPPLEMENTS
GRS related to BMI	77 SNPs	In the HPFS-NHS and WHI, dietary information was collected from a validated 131-item and 145-item semiquantitative food frequency questionnaire, respectively.	5116 men from the Health Professionals Follow-up Study (HPFS), in 9841 women from the Nurses’ Health Study (NHS), and in 5648 women from the Women’s Health Initiative (WHI).	Individuals with greater genetic predisposition to obesity may have lower BMI with higher coffee consumption.	Wang, T., Huang, T., Kang, J. H., Zheng, Y., Jensen, M. K., Wiggs, J. L., ... & Qi, L. (2017). Habitual coffee consumption and genetic predisposition to obesity: gene-diet interaction analyses in three US prospective studies. BMC medicine, 15(1), 1-9. doi: 10.1186/s12916-017-0862-0.
CYP1A2 (Cytochrome P450 1A2)	rs762551 (163C > A) (AA rapid coffee metabolism AC intermediate coffee metabolism CC slow coffee metabolism)	Questionnaires for the assessement of coffee consumption on dietary intake, appetite and measurement of the levels of the appetite-controlling hormones asprosin and leptin.	A cross-over randomized intervention study involving 18 volunteers. Data were obtained from an observational cohort of 284 volunteers using validated questionnaires.	Coffee consumption is suggested to rapid metabolizers with higher genetic risk of obesity for lower appetite perception and lower BMI.	Gkouskou, K. G., Georgiopoulos, G., Vlastos, I., Lazou, E., Chaniotis, D., Papaioannou, T. G., ... & Eliopoulos, A. G. (2022). CYP1A2 polymorphisms modify the association of habitual coffee consumption with appetite, macronutrient intake, and body mass index: results from an observational cohort and a cross-over randomized study. International Journal of Obesity, 46(1), 162-168. doi: 10.1038/s413…
COMT (catechol-O-methyltransferase)	rs4680 (G/A genotype)(Val158Met)	Subjects were randomly assigned to consume decaffeinated green tea extract and placebo in a complete cross-over design	Male subjects 40-69yo with BMI ≥ 28 and ≤ 38 kg/m	Carriers of the COMT rs4680 GG genotype (Val/Val) are suggested to consume grean tea catechins as they seem to have a protective effect on weight gain	Brown, A. L., Lane, J., Holyoak, C., Nicol, B., Mayes, A. E., & Dadd, T. (2011). Health effects of green tea catechins in overweight and obese men: a randomised controlled cross-over trial. British journal of nutrition, 106(12), 1880-1889. doi: 10.1017/S0007114511002376.
COMT (catechol-O-methyltransferase)	rs4680 (G/A genotype)(Val158Met)	Randomized, cross-over study in which energy expendure and substrate oxidation were measured with a ventilated-hood system after decaffeinated green tea and placebo consumption	14 Caucasian subjects (BMI: 22.2±2.3 kg/m2, age: 21.4±2.2 years) of whom 7 with the COMT(Val/Val)-genotype and 7 with the COMT(Met/Met)	Subjects carrying the COMT rs4680 GG genotype increased energy expenditure and fat-oxidation upon ingestion of green tea catechins vs, placebo, whereas COMT rs4680 AA genotype carriers reacted similarly to green tea and placedo ingestion	Hursel R, Janssens PL, Bouwman FG, Mariman EC, Westerterp-Plantenga MS. The role of catechol-O-methyl transferase Val(108/158)Met polymorphism (rs4680) in the effect of green tea on resting energy expenditure and fat oxidation: a pilot study. PLoS One. 2014;9:e106220.
FTO (Fat mass and obesity associated)	rs9939609 (AA risk genotype)	Interview data collection regarding child’s sex, age, race/ethnicity, nutritional history, and recent morbidity as well as blood collection	A baseline population-based cross-sectional study on child health and nutrition. 1,225 children aged ,10 years (98.0% of those eligible).	Increasement of vitamin D consumption may help children who carry the rs9939609 AA risk genotype for better control of weight gain.	Lourenço, B. H., Qi, L., Willett, W. C., Cardoso, M. A., & ACTION Study Team. (2014). FTO genotype, vitamin D status, and weight gain during childhood. Diabetes, 63(2), 808-814. doi: 10.2337/db13-1290.
FTO (Fat mass and obesity associated)	rs9939609 (AA risk genotype)	Two different variants of Roux-en-Y gastric bypass (RYGB) surgery : proximal and distal RYGBs. Collection of blood samples before and after surgery.	210 female obese women	Presurgery vitamin D levels influence the size of genotype effects of FTO rs9939609 on RYGB surgery-induced weight loss in obese patients.	Bandstein, M., Schultes, B., Ernst, B., Thurnheer, M., Schiöth, H. B., & Benedict, C. (2015). The role of FTO and vitamin D for the weight loss effect of Roux-en-Y gastric bypass surgery in obese patients. Obesity Surgery, 25, 2071-2077. doi: 10.1007/s11695-015-1644-4.
PPARγ , UCP3 , IL-6 FABP2, INSIG2 , and PGC1	PPARγ (rs1801282), UCP3 (rs1800849), IL-6 (rs1800795), FABP2 (rs1799883), INSIG2 (rs7566605), and PGC1 (rs8192678)	Controlled, randomized, and parallel study	n = 68, non-smoking, non-diabetic men with a BMI ≥27 kg/m(2) received 750 mL/day CloA (802.5 mg polyphenols) or 750 mL/day control beverage (CB, isocaloric equivalent to CloA) for 4 weeks	The rs1801282 polymorphism showed an interaction with body fat reduction induced by CloA. Solely CC homozygotes, a significant reduction in body fat after 4 weeks of CloA intervention was detectable.	Barth SW, Koch TC, Watzl B, Dietrich H, Will F, Bub A. Moderate effects of apple juice consumption on obesity-related markers in obese men: impact of diet-gene interaction on body fat content. Eur J Nutr. 2012;51:841-50.
PHYSICAL ACTIVITY
GRS related to BMI	21 SNPs	2 groups: 1) no exercise 2) supervised high-intensity resistance training and moderate impact weight-bearing exercise for 75 minutes, 3 days/week, for 12 months. Eight weight-training exercises were performed per session, where individuals completed two sets of 6–8 repetitions at 70–80% of the one repetition maximum loads per exercise.	266 post menopausal women were randomized to perform or not resistance exercise (The BEST Trial). 148 women with genotyping data were included in the present study.	Individuals carrying the BMI-associated variants (collective effect and not one particular SNP) are ancouraged to perform resistance exercise for weight loss	Klimentidis, Y. C., Bea, J. W., Lohman, T., Hsieh, P. S., Going, S., & Chen, Z. (2015). High genetic risk individuals benefit less from resistance exercise intervention. International Journal of Obesity, 39(9), 1371-1375. doi: 10.1038/ijo.2015.78.
FTO (Fat mass and obesity associated)	rs8050136 (AA risk genotype)	20-week endurance training program	481 previously sedentary white subjects of the HERITAGE Family Study	The FTO genotype was associated with body fat responses to regular exercise (P < 0.005; adjusted for age, sex, and baseline value of response trait): carriers of the C allele showed three times greater fat mass and %body fat losses than the A/A homozygotes. The FTO genotype explained 2% of the variance in adiposity changes.	Rankinen T, Rice T, Teran-Garcia M, Rao DC, Bouchard C. FTO genotype is associated with exercise training-induced changes in body composition. Obesity (Silver Spring). 2010;18:322-6.
PPARγ (Peroxisome Proliferator-Activated Receptor Gamma)	rs1801282 (C/G genotype) (Pro12Ala)	A 12-week program of low-high impact aerobics was divided as follows: (i) 3 weeks (9 training units), 60 minutes each, at about 50–60% of HRmax, tempo 135–140 BPM, (ii) 3 weeks (9 training units), 60 minutes each, at 50–60% of HRmax, tempo 135–140 BPM, (iii) 3 weeks (9 training units), 60 minutes with the intensity of 60%−70% of HRmax, tempo 140–152 BPM, and (iv) 3 weeks (9 training units), 60 mi…	201 Polish Caucasian women aged 21 ± 1 years (range 19–24)	After completion of the training program, CC homozygotes were characterised by a greater decrease of body fat mass measurements in comparison with G allele carriers.	Zarebska, A., Jastrzebski, Z., Cieszczyk, P., Leonska-Duniec, A., Kotarska, K., Kaczmarczyk, M., ... & Maciejewska-Karlowska, A. (2014). The Pro12Ala polymorphism of the peroxisome proliferator-activated receptor gamma gene modifies the association of physical activity and body mass changes in Polish women. PPAR research, 2014. doi: 10.1155/2014/373782.
CYP19 and COMT (cytochrome19 and Catechol-O-methyltransferase)	CYP19 intron 4 (TTTA)n and rs4680 (G/A genotype)(Val158Met)	225 min/wk of moderate-intensity exercise for one year.	173 postmenopausal participants, 50 to 75 years old, sedentary, overweight or obese, and not taking hormone therapy at baseline.	Exercisers with two vs. no CYP19 11-repeat alleles had a larger decrease in total fat and percentage body fat. Exercisers with the COMT Met/Met vs. Val/Val genotype had a smaller decrease in percentage fat . Among exercisers, women with the COMT Val/Val genotype and at least one copy of the CYP19 11-repeat allele vs. those with neither genotype/allele had a significantly larger decrease in BMI , …	Tworoger, S. S., Chubak, J., Aiello, E. J., Yasui, Y., Ulrich, C. M., Farin, F. M., ... & McTiernan, A. (2004). The effect of CYP19 and COMT polymorphisms on exercise‐induced fat loss in postmenopausal women. Obesity research, 12(6), 972-981. doi: 10.1038/oby.2004.119.
FTO (Fat mass and obesity associated)	rs9939609 (AA risk genotype)	meta-analyzed data from 45 studies.	Αdults (n = 218,166) and nine studies of children and adolescents (n = 19,268)	Τhe minor allele (Α) of rs9939609 increased the odds of obesity less in the physically active group than in the inactive group. No such interaction was found in children and adolescents.	Kilpelainen TO, Qi L, Brage S, Sharp SJ, Sonestedt E, Demerath E, et al. Physical activity attenuates the influence of FTO variants on obesity risk: a meta-analysis of 218,166 adults and 19,268 children. PLoS Med. 2011;8:e1001116
GRS for obesity	12 SNPs	Physical activity was assessed using a self-administered questionnaire.	20,430 individuals (aged 39-79 y) from the European Prospective Investigation of Cancer (EPIC)-Norfolk cohort with an average follow-up period of 3.6 y	Living a physically active lifestyle is associated with a 40% reduction in the genetic predisposition to common obesity, as estimated by the number of risk alleles carried for any of the 12 recently GWAS-identified loci	Li S, Zhao JH, Luan J, Ekelund U, Luben RN, Khaw KT, et al. Physical activity attenuates the genetic predisposition to obesity in 20,000 men and women from EPIC-Norfolk prospective population study. PLoS Med. 2010;7.
FTO (Fat mass and obesity associated)	rs1121980 (AA risk genotype)	Physical activity (PA) was assessed with a validated self-reported questionnaire.	20,374 participants (39-79 y of age) from the European Prospective Investigation into Cancer and Nutrition-Norfolk Study	Adopting a physically active lifestyle can attenuate the effect of FTO rs1121980 genotype on BMI and waist circumferance	Vimaleswaran, K. S., Li, S., Zhao, J. H., Luan, J. A., Bingham, S. A., Khaw, K. T., ... & Loos, R. J. (2009). Physical activity attenuates the body mass index–increasing influence of genetic variation in the FTO gene. The American journal of clinical nutrition, 90(2), 425-428. doi: 10.3945/ajcn.2009.27652.
GRS related to obesity	86 SNPs	30 minutes of exercise three times a week, including only leisure-time activities such as jogging, yoga, mountain climbing, cycling, swimming, dance dance revolution, playing basketball, etc.	20,287 TWB individuals who have been whole-genome genotyped	Subjects who are more predisposed to obesity are advised to regularly performe these 6 kinds of exercise: jogging, mountain climbing, walking, exercise walking, international standard dancing, and a longer practice of yoga	Lin, W. Y., Chan, C. C., Liu, Y. L., Yang, A. C., Tsai, S. J., & Kuo, P. H. (2019). Performing different kinds of physical exercise differentially attenuates the genetic effects on obesity measures: Evidence from 18,424 Taiwan Biobank participants. PLoS genetics, 15(8), e1008277. doi: 10.1371/journal.pgen.1008277.
MIS-TIMED EATING
3 polygenic risk scores (PRSs)	97 BMI variants previously identified at the genome-wide significance level (P < 5 × 10-8): (1) BMI97 (97 loci), (2) BMICNS (54 loci near genes related to central nervous system [CNS]), and (3) BMInon-CNS (43 loci not related to CNS).	Cafeteria sales data, collected retrospectively for 3 months prior to enrollment, were used to track the quantity (number of items per 3 months) and timing (median time of day) of purchases, and participant surveys provided self-reported behaviors, including skipping meals and preparing meals at home. A previously validated Healthy Purchasing Score was calculated using the cafeteria traffic-light…	602 MGH employees (female = 79.4%; mean [standard deviation]: age = 43.6 [12.2] years; baseline BMI = 28.3 [6.5] kg/m2) enrolled between September 2016 and February 2018 in the “ChooseWell 365” randomized controlled trial (Clinicaltrials.gov: NCT02660086)	Genetic risk for obesity increases the negative impact of mis-timed eating and healthy food choices	Dashti HS, Hivert MF, Levy DE, McCurley JL, Saxena R, Thorndike AN. Polygenic risk score for obesity and the quality, quantity, and timing of workplace food purchases: A secondary analysis from the ChooseWell 365 randomized trial. PLoS Med. 2020;17:e1003219.
PLIN1 (Perilipin 1)	6209T>C (rs2289487), 11482G>A (rs894160), 13041A>G (rs2304795), and 14995A>T (rs1052700)		1287 overweight and obese subjects [229 men and 1058 women; mean ± SD body mass index (in kg/m2): 31 ± 5]	Among AA carriers, eating late was associated with less weight loss, whereas time of eating did not influence weight loss among TT carriers	Garaulet M, Vera B, Bonnet-Rubio G, Gomez-Abellan P, Lee YC, Ordovas JM. Lunch eating predicts weight-loss effectiveness in carriers of the common allele at PERILIPIN1: the ONTIME (Obesity, Nutrigenetics, Timing, Mediterranean) study. Am J Clin Nutr. 2016;104:1160-6.
Genome-wide association study (GWAS) for breakfast cereal skipping, a commonly assessed correlated trait	rs8097544, rs35107470, rs12693399, rs637174, rs6017427,rs6986473	Statistical power was lavareged to identify genetic variants related to breakfast cereal skipping as a proxy-phenotype for breakfast skipping and applied several in silico approaches to investigate mechanistic functions and links to traits/diseases	UK Biobank (n = 193,860)	Mendelian randomisation experiments demonstrated causal links between genetically-determined breakfast skipping and higher body mass index	Dashti HS, Merino J, Lane JM, Song Y, Smith CE, Tanaka T, et al. Genome-wide association study of breakfast skipping links clock regulation with food timing. Am J Clin Nutr. 2019;110:473-84.
OTHER LIFESTYLE CHANGES
TMEM18 (The transmembrane protein 18)	9 SNPs	online questionnaire/	3089 Israeli adults with a mean age of 55.21 ± 14.31	TMEM18 rs939583 and rs1879523 were significantly associated with increased obesity risk. TMEM18 rs939583 interacted with consumption of 1−3 weekly glasses of wine and PA to attenuate obesity risk, while physical inactivity, SSBs and flavored water consumption significantly enhanced obesity risk. PA duration was significantly associated with a lower BMI for rs939583 risk carriers, with a PA cutoff…	Chermon, D., & Birk, R. (2023). Drinking Habits and Physical Activity Interact and Attenuate Obesity Predisposition of TMEM18 Polymorphisms Carriers. Nutrients, 15(2), 266. doi: 10.3390/nu15020266.
FTO (Fat mass and obesity associated)	rs1421085 CC risk genotype	Physical activity, alcohol consumption, smoking status, sleep, age, Townsend deprivation index, TV watching, robustness of interaction effects and FTO genotyping	Three distinct subsets of individuals from the full UK Biobank	The FTO CC variant seems to interact with frequency of alcohol consumption, deviations from mean sleep duration, overall diet, adding salt and physical activity	Young, A. I., Wauthier, F., & Donnelly, P. (2016). Multiple novel gene-by-environment interactions modify the effect of FTO variants on body mass index. Nat Commun 7: 12724. doi: 10.1038/ncomms12724.
TCF7L2 (Transcription factor 7-like 2)	4 SNPs	oral glucose tolerance tests before and after a 9-month lifestyle intervention. (life style intervention consists of reduction of caloric intake from fat to <30% and an increase of fiber intake to at least 15 g/1,000 kcal. Individuals were asked to perform at least 3 h of moderate exercise per week, which was monitored using a heart rate monitor . All individuals had up to 10 sessions with a diet…	309 German subjects at increased risk for type 2 diabetes	Diabetes-associated TCF7L2 gene variation predicts the success of lifestyle intervention in terms of weight loss and determines individual susceptibility toward environmental factors. Risk allele carriers responded less in life style interventions which means they displayed lower reduction in BMI, viscelar and non viscelar fat and total body fat	Haupt, A., Thamer, C., Heni, M., Ketterer, C., Machann, J., Schick, F., ... & Staiger, H. (2010). Gene variants of TCF7L2 influence weight loss and body composition during lifestyle intervention in a population at risk for type 2 diabetes. Diabetes, 59(3), 747-750. doi: 10.2337/db09-1050.
Combinations of macronutrient percentages
95 single nucleotide polymorphisms (SNPs) related to energy homeostasis	Two weighted genetic risk scores for the MHP (wGRS1 calculated by 6SNPs) and LF (wGRS2 callculated by 7 SNPs) diets were computed using statistically relevant SNPs.	A 4-mo nutritional intervention involving 2 energy-restricted diets (30% restriction) with different macronutrient distribution: a moderately high-protein (MHP) diet (30% proteins, 30% lipids, and 40% carbohydrates) and a low-fat (LF) diet (22% lipids, 18% proteins, and 60% carbohydrates)	A total of 201 subjects with good dietary adherence	Decision algorithm models can help to select the most adequate type of weight loss diet according to microbiota and genetic information.	Omar Ramos-Lopez, Marta Cuervo, Leticia Goni, Fermin Milagro, Jose I Riezu-Boj and J Alfredo Martinez. Modeling of an integrative prototype based on genetic, phenotypic,and environmental information for personalized prescription of energy-restricted diets in overweight/obese subjects Am J Clin Nutr 2020;111:459–470.
95 single nucleotide polymorphisms (SNPs) related to energy homeostasis	Two weighted genetic risk scores for the MHP (wGRS1 calculated by 6SNPs) and LF (wGRS2 callculated by 7 SNPs) diets were computed using statistically relevant SNPs.	2 diets: a moderately high protein diet and a low fat diet.	190 Spanish overweight and obese participants were randomly assigned to two hypocaloric diets	Decision algorithm models can help to select the most adequate type of weight loss diet according to microbiota and genetic information.	Cuevas-Sierra, A., Milagro, F. I., Guruceaga, E., Cuervo, M., Goni, L., García-Granero, M., ... & Riezu-Boj, J. I. (2022). A weight-loss model based on baseline microbiota and genetic scores for selection of dietary treatments in overweight and obese population. Clinical Nutrition, 41(8), 1712-1723. doi: 10.1016/j.clnu.2022.06.008.
GRS related to BMI		Individuals were assessed for food purchases, later time of breakfast purchases, preparing/not preparing breakfast, lunch or dinner at home and skipping breakfast	499 participants with genotyping data from the “ChooseWell 365” cohort	Personalized workplace wellness programs shoud be targeted in the future for individuals with genetic risk for obesity that influences eating behaviors	Dashti, H. S., Hivert, M. F., Levy, D. E., McCurley, J. L., Saxena, R., & Thorndike, A. N. (2020). Polygenic risk score for obesity and the quality, quantity, and timing of workplace food purchases: A secondary analysis from the ChooseWell 365 randomized trial. PLoS medicine, 17(7), e1003219. doi: 10.1371/journal.pmed.1003219.
77 BMI-associated genetic variants		Fruits and vegetetables consumption was assessed by Questionnaires. Fruits and vegetables were categorized into high or low fiber according to median fiber content per serving and into high or low glycemic load.	The NHS is a cohort of 121,701 female registered nurses aged 30–55 y at enrollment in 1976 and the HPFS is a cohort of 51,529 male health professionals aged 40–75 y at enrollment in 1986. 8943 women and 5308 men with complete baseline information and available genotype data were included in the present study.	Individuals with greater genetic susceptibility to obesity are suggested to increase fruit and vegetable intake	Wang, T., Heianza, Y., Sun, D., Zheng, Y., Huang, T., Ma, W., ... & Qi, L. (2019). Improving fruit and vegetable intake attenuates the genetic association with long-term weight gain. The American journal of clinical nutrition, 110(3), 759-768. doi: 10.1093/ajcn/nqz136.
GRS related to obesity	673 SNPs	questionnaires assessing a wide range of lifestyle factors	Large Korean cohort (n = 8840)	a platform is suggested for personalized body fat management by providing the most suitable and effective nutrition or activity plan specific to an individual.	Cha, S., Kang, J. H., Lee, J. H., Kim, J., Kim, H., Yang, Y. J., ... & Kim, J. (2018). Impact of genetic variants on the individual potential for body fat loss. Nutrients, 10(3), 266. doi: 10.3390/nu10030266.
AMY1 and AMY2 (Salivary α- amylase and pancreatic α-amylase)	rs11185098	4 diets: 2 Low-fat (20% fat, 15% protein, 65% CHO and 20% fat, 25% protein and 55% CHO) and 2 High-fat (40% fat, 15% protein, 45% CHO and 40% fat, 25% protein, 35% CHO)	811 overweight or obese individuals aged 30 to 70 years were randomly assigned to one of four calorie restricted diets (The POUNDS Lost trial). 692 individuals with data on SNP rs111850 at the baseline examination were included in the preent analysis.	A low-calorie diet intervention is suggested to overweight and obese rs11185098 indiviuals for greater loss of adiposity	Heianza, Y., Sun, D., Wang, T., Huang, T., Bray, G. A., Sacks, F. M., & Qi, L. (2017). Starch digestion–related amylase genetic variant affects 2-year changes in adiposity in response to weight-loss diets: the POUNDS lost trial. Diabetes, 66(9), 2416-2423. doi: 10.2337/db16-1482.
CLOCK (circadian locomotor output cycles kaput), ARNTL (Aryl Hydrocarbon Receptor Nuclear Translocator-Like) PER2 (Period Circadian Regulator 2) CRY1 (Cryptochrome Circadian Regulator 1) CRY2 (Cryptochrome Circadian Regulator 2)	CLOCK (rs11932595, rs9312661), ARNTL (rs10766065, rs9633835), PER2 (rs2304672), CRY1 (rs3741892, rs11113192, rs2541891), CRY2 (rs7951225)	A validated semi-quantitative food frequency questionnaire with 103 food items was used for assessing dietary dat	5343 subjects aged 40~64 years, of which 2756 were male (mean age 48.9 ± 7.0 years), and 2587 were female (mean age 49.9 ± 7.6 years) (Korean population data from the Korean Genome and Epidemiology Study (KoGES))	Females carrying the major alleles of CLOCK rs11932595 and rs3741892 demonstrate higher abdominal obesity risk, when following very low fat to CHO ratio (VLFC) diets compared to those that followed optimal fat to CHO ratio (OFC). The GG genotype of PER2 rs2304672 in the VLFC showed greater risks for obesity and abdominal obesity	Shon, J., Han, Y., & Park, Y. J. (2022). Effects of Dietary Fat to Carbohydrate Ratio on Obesity Risk Depending on Genotypes of Circadian Genes. Nutrients, 14(3), 478. doi: 10.3390/nu14030478.
GRS related to obesity or lipid metabolism	16 SNPs	Anthropometric measurements, physical activity and diet information by questionnaires	711 men and women of Caucasian ancestry	The high genetic risk group showed greater values of adiposity modifying macronutrient intake	Goni, L., Cuervo, M., Milagro, F. I., & Martínez, J. A. (2015). A genetic risk tool for obesity predisposition assessment and personalized nutrition implementation based on macronutrient intake. Genes & nutrition, 10(1), 1-10. doi: 10.1007/s12263-014-0445-z.
IRS1 (insulin receptor substrate1) VCAN (versican)	rs2943641	4 diets: 2 Low-fat (20% fat, 15% protein, 65% CHO and 20% fat, 25% protein and 55% CHO) and 2 High-fat (40% fat, 15% protein, 45% CHO and 40% fat, 25% protein, 35% CHO)	738 overweight adults	Individuals with the IRS1 rs2943641 CC genotype might obtain more benefits in weight loss and improvement of insulin resistance than those without this genotype by choosing a high-carbohydrate and low-fat diet.	Qibin Qi , George A Bray, Steven R Smith, Frank B Hu, Frank M Sacks, Lu Qi (2011) Insulin receptor substrate 1 gene variation modifies insulin resistance response to weight-loss diets in a 2-year randomized trial: the Preventing Overweight Using Novel Dietary Strategies. Circulation Aug 2;124(5):563-71. doi: 10.1161/CIRCULATIONAHA.111.025767. Epub 2011 Jul 11.
FGF21 ( Fibroblast growth factor 21)	rs838147	4 diets: 2 Low-fat (20% fat, 15% protein, 65% CHO and 20% fat, 25% protein and 55% CHO) and 2 High-fat (40% fat, 15% protein, 45% CHO and 40% fat, 25% protein, 35% CHO)	715 overweight adults	Individuals with the FGF21 rs838147 CC genotype might obtain more benefits in weight loss and improvement of insulin resistance than those without this genotype by choosing a high-carbohydrate and low-fat diet.	Yoriko Heianza , Wenjie Ma, Tao Huang, Tiange Wang, Yan Zheng , Steven R Smith , George A Bray, Frank M Sacks , Lu Qi (2016). Macronutrient Intake-Associated FGF21 Genotype Modifies Effects of Weight-Loss Diets on 2-Year Changes of Central Adiposity and Body Composition: The POUNDS Lost Trial Diabetes Care. 2016 Nov;39(11):1909-1914.doi: 10.2337/dc16-1111. Epub 2016 Aug 31.

## Sheet: SUPPL TABLE 2
Actionable Gene List for Obesity Management (AnGeL)
SNP	Gene	ENSEMBL ID	Chromosome	Start	End	Strand	Effect Type
rs10150332	NRXN3	ENSG00000021645	14	79470621	79470621	+	intron, non coding transcript
rs1042714	ADRB2	ENSG00000169252	5	148826910	148826910	+	missense, stop gained
rs1073923	WWOX	ENSG00000186153	16	78824996	78824996	+	NMD transcript, intron
rs10742752	ENSG00000255041	ENSG00000255041	11	45416824	45416824	+	intron, non coding transcript
rs10767664	BDNF	ENSG00000176697	11	27704439	27704439	+	intron, non coding transcript
rs10767664	ENSG00000255496	ENSG00000255496	11	27704439	27704439	+	intron, non coding transcript
rs10830963	MTNR1B	ENSG00000134640	11	92975544	92975544	+	NMD transcript, intron
rs10968576	LINGO2	ENSG00000174482	9	28414341	28414341	+	intron
rs11603334	ARAP1	ENSG00000186635	11	72721940	72721940	+	5 prime UTR, intron, non coding transcript exon
rs11677911	COPS8-DT	ENSG00000227252	2	236996688	236996688	+	intron, non coding transcript
rs11768772	ENSG00000229618	ENSG00000229618	7	12875522	12875522	+	intron, non coding transcript
rs11847697	PRKD1	ENSG00000184304	14	30045906	30045906	+	intron, non coding transcript
rs11847697	ENSG00000248975	ENSG00000248975	14	30045906	30045906	+	intron, non coding transcript
rs11997175	ENSG00000253642	ENSG00000253642	8	33912552	33912552	+	intron, non coding transcript
rs12255372	TCF7L2	ENSG00000148737	10	113049143	113049143	+	intron
rs12518350	ENSG00000287390	ENSG00000287390	5	130760567	130760567	+	intron, non coding transcript
rs12549902	ENSG00000289921	ENSG00000289921	8	41651740	41651740	+	non coding transcript exon
rs12646911	GLRA3	ENSG00000145451	4	174701439	174701439	+	intron
rs12885454	ENSG00000257522	ENSG00000257522	14	29267632	29267632	+	intron, non coding transcript exon, non coding transcript
rs12885454	ENSG00000258028	ENSG00000258028	14	29267632	29267632	+	intron, non coding transcript exon, non coding transcript
rs13041126	LINC01524	ENSG00000234948	20	52476457	52476457	+	intron, non coding transcript
rs13078807	CADM2	ENSG00000175161	3	85835000	85835000	+	intron
rs13107325	SLC39A8	ENSG00000138821	4	102267552	102267552	+	3 prime UTR, NMD transcript, missense, non coding transcript exon
rs13152357	ENSG00000286066	ENSG00000286066	4	151951280	151951280	+	intron, non coding transcript
rs148679664	AGT	ENSG00000135744	1	230712171	230712171	+	NMD transcript, intron, non coding transcript
rs148679664	ENSG00000244137	ENSG00000244137	1	230712171	230712171	+	NMD transcript, intron, non coding transcript
rs1514175	TNNI3K	ENSG00000116783	1	74525960	74525960	+	NMD transcript, intron
rs1514175	FPGT-TNNI3K	ENSG00000259030	1	74525960	74525960	+	NMD transcript, intron
rs1557765	KCNJ11	ENSG00000187486	11	17382092	17382092	+	intron, non coding transcript exon
rs1557765	ENSG00000260196	ENSG00000260196	11	17382092	17382092	+	intron, non coding transcript exon
rs1558902	FTO	ENSG00000140718	16	53769662	53769662	+	NMD transcript, intron, non coding transcript
rs17036333	PPARG	ENSG00000132170	3	12350682	12350682	+	NMD transcript, intron, non coding transcript
rs17793951	PPARG	ENSG00000132170	3	12329238	12329238	+	NMD transcript, intron, non coding transcript
rs1800497	ANKK1	ENSG00000170209	11	113400106	113400106	+	missense
rs1801282	PPARG	ENSG00000132170	3	12351626	12351626	+	NMD transcript, intron, missense, non coding transcript exon, non coding transcript
rs189428681	PPARG	ENSG00000132170	3	12358163	12358163	+	NMD transcript, intron, non coding transcript
rs191018871	PPARG	ENSG00000132170	3	12341465	12341465	+	NMD transcript, intron, non coding transcript
rs206936	RPS10-NUDT3	ENSG00000270800	6	34335092	34335092	+	intron
rs206936	NUDT3	ENSG00000272325	6	34335092	34335092	+	intron
rs210328	ENSG00000237356	ENSG00000237356	14	53598947	53598947	+	intron, non coding transcript
rs2198776	TAFA2	ENSG00000198673	12	61841052	61841052	+	NMD transcript, intron
rs2237892	KCNQ1	ENSG00000053918	11	2818521	2818521	+	intron
rs2241423	MAP2K5	ENSG00000137764	15	67794500	67794500	+	intron, non coding transcript
rs2274611	CTSL	ENSG00000135047	9	87727760	87727760	+	NMD transcript, intron, non coding transcript exon, non coding transcript
rs2287019	QPCTL	ENSG00000011478	19	45698914	45698914	+	NMD transcript, intron, non coding transcript
rs2388417	LINC02207	ENSG00000258476	15	93847991	93847991	+	intron, non coding transcript
rs2388417	LINC01579	ENSG00000258754	15	93847991	93847991	+	intron, non coding transcript
rs2388417	ENSG00000259123	ENSG00000259123	15	93847991	93847991	+	intron, non coding transcript
rs2391518	LINC02465	ENSG00000249618	4	129895905	129895905	+	intron, non coding transcript
rs253664	MRAS	ENSG00000158186	3	138394511	138394511	+	intron
rs2815752	ENSG00000286863	ENSG00000286863	1	72346757	72346757	+	intron, non coding transcript
rs2865851	ENSG00000269842	ENSG00000269842	19	53712494	53712494	+	intron, non coding transcript
rs2920502	PPARG	ENSG00000132170	3	12287696	12287696	+	intron
rs2972164	PPARG	ENSG00000132170	3	12292917	12292917	+	NMD transcript, intron, non coding transcript
rs2972167	PPARG	ENSG00000132170	3	12362332	12362332	+	NMD transcript, intron, non coding transcript
rs3810291	ZC3H4	ENSG00000130749	19	47065746	47065746	+	3 prime UTR, non coding transcript exon
rs3817334	MTCH2	ENSG00000109919	11	47629441	47629441	+	intron, non coding transcript
rs4061073	SSBP3	ENSG00000157216	1	54231070	54231070	+	intron, non coding transcript
rs4244372	RNPC3-DT	ENSG00000224613	1	103497405	103497405	+	intron, non coding transcript
rs4771122	MTIF3	ENSG00000122033	13	27446043	27446043	+	intron, non coding transcript
rs4836133	LINC02240	ENSG00000260192	5	124996410	124996410	+	intron, non coding transcript
rs492400	USP37	ENSG00000135913	2	218485029	218485029	+	intron, non coding transcript
rs4929949	STK33	ENSG00000130413	11	8583046	8583046	+	intron, non coding transcript
rs5050	AGT	ENSG00000135744	1	230714140	230714140	+	5 prime UTR, NMD transcript, intron, non coding transcript exon, non coding transcript
rs5050	ENSG00000244137	ENSG00000244137	1	230714140	230714140	+	5 prime UTR, NMD transcript, intron, non coding transcript exon, non coding transcript
rs652722	PAUPAR	ENSG00000281880	11	31883988	31883988	+	intron, non coding transcript
rs652722	ENSG00000285283	ENSG00000285283	11	31883988	31883988	+	intron, non coding transcript
rs6601952	UCN3	ENSG00000178473	10	5371671	5371671	+	intron
rs6696797	RNPC3-DT	ENSG00000224613	1	103475156	103475156	+	intron, non coding transcript
rs6740210	LINC02245	ENSG00000237638	2	64936611	64936611	+	intron, non coding transcript
rs6782178	PPARG	ENSG00000132170	3	12293056	12293056	+	NMD transcript, intron, non coding transcript
rs6810295	OSBPL10	ENSG00000144645	3	31926475	31926475	+	intron, non coding transcript
rs6943153	GRB10	ENSG00000106070	7	50723882	50723882	+	NMD transcript, intron, non coding transcript
rs7046518	ACER2	ENSG00000177076	9	19419448	19419448	+	intron
rs7143963	TRAF3	ENSG00000131323	14	102838088	102838088	+	intron, non coding transcript
rs742642	CDKAL1	ENSG00000145996	6	20664850	20664850	+	intron
rs7573433	SCN2A	ENSG00000136531	2	165270353	165270353	+	NMD transcript, intron, non coding transcript exon, non coding transcript
rs7607980	COBLL1	ENSG00000082438	2	164694691	164694691	+	missense, non coding transcript exon
rs887912	ENSG00000285673	ENSG00000285673	2	59075742	59075742	+	intron, non coding transcript
rs925820	CNTN4	ENSG00000144619	3	2827304	2827304	+	NMD transcript, intron, non coding transcript
rs933360	GRB10	ENSG00000106070	7	50690548	50690548	+	NMD transcript, intron, non coding transcript
rs9364646	PRKN	ENSG00000185345	6	162288916	162288916	+	NMD transcript, intron, non coding transcript
rs9816226	DGKG	ENSG00000058866	3	186116710	186116710	+	intron, non coding transcript
rs9856151	CPNE4	ENSG00000196353	3	131855641	131855641	+	intron
rs987237	TFAP2B	ENSG00000008196	6	50835337	50835337	+	intron
rs11030104	BDNF	ENSG00000176697	11	27662970	27662970	+	NMD transcript, intron, non coding transcript
rs11030104	BDNF-AS	ENSG00000245573	11	27662970	27662970	+	NMD transcript, intron, non coding transcript
rs11110281	ENSG00000257489	ENSG00000257489	12	100190236	100190236	+	intron, non coding transcript
rs11110281	ENSG00000290576	ENSG00000290576	12	100190236	100190236	+	intron, non coding transcript
rs12320842	TMTC2	ENSG00000179104	12	83108994	83108994	+	NMD transcript, intron
rs1260326	GCKR	ENSG00000084734	2	27508073	27508073	+	missense, non coding transcript exon, splice region
rs12740374	CELSR2	ENSG00000143126	1	109274968	109274968	+	3 prime UTR, non coding transcript exon
rs12781711	LINC02662	ENSG00000231326	10	2177736	2177736	+	intron, non coding transcript
rs1421085	FTO	ENSG00000140718	16	53767042	53767042	+	NMD transcript, intron, non coding transcript
rs1799983	NOS3	ENSG00000164867	7	150999023	150999023	+	missense
rs1800206	PPARA	ENSG00000186951	22	46218377	46218377	+	missense, non coding transcript exon
rs1800588	ALDH1A2	ENSG00000128918	15	58431476	58431476	+	intron, non coding transcript
rs1800588	LIPC	ENSG00000166035	15	58431476	58431476	+	intron, non coding transcript
rs1800777	CETP	ENSG00000087237	16	56983407	56983407	+	missense
rs1801133	MTHFR	ENSG00000177000	1	11796321	11796321	+	3 prime UTR, 5 prime UTR, NMD transcript, intron, missense, non coding transcript exon, non coding transcript
rs182549	MCM6	ENSG00000076003	2	135859184	135859184	+	intron, non coding transcript
rs2734827	UCP3	ENSG00000175564	11	74005232	74005232	+	intron
rs328	LPL	ENSG00000175445	8	19962213	19962213	+	3 prime UTR, NMD transcript, stop gained
rs35866622	MAMSTR	ENSG00000176909	19	48714803	48714803	+	intron, splice donor region
rs429358	APOE	ENSG00000130203	19	44908684	44908684	+	missense
rs4428215	FNDC3B	ENSG00000075420	3	172229645	172229645	+	intron, non coding transcript
rs4988235	MCM6	ENSG00000076003	2	135851076	135851076	+	intron, non coding transcript
rs509325	SEC16B	ENSG00000120341	1	177925456	177925456	+	intron, non coding transcript
rs602075	GCNT1	ENSG00000187210	9	76495244	76495244	+	intron, non coding transcript
rs61841503	CUBN	ENSG00000107611	10	16977560	16977560	+	intron, non coding transcript
rs6265	BDNF	ENSG00000176697	11	27658369	27658369	+	3 prime UTR, NMD transcript, intron, missense, non coding transcript exon, non coding transcript
rs6265	BDNF-AS	ENSG00000245573	11	27658369	27658369	+	3 prime UTR, NMD transcript, intron, missense, non coding transcript exon, non coding transcript
rs659366	ENSG00000287425	ENSG00000287425	11	73983709	73983709	+	non coding transcript exon
rs67476743	CNN2	ENSG00000064666	19	1030321	1030321	+	NMD transcript, intron
rs7227255	ENSG00000285681	ENSG00000285681	18	60388498	60388498	+	intron, non coding transcript
rs736744	NTRK2	ENSG00000148053	9	84899492	84899492	+	intron, non coding transcript
rs7412	APOE	ENSG00000130203	19	44908822	44908822	+	missense
rs75754569	TBC1D5	ENSG00000131374	3	17752012	17752012	+	intron, non coding transcript
rs7903146	TCF7L2	ENSG00000148737	10	112998590	112998590	+	intron
rs8009993	LINC00639	ENSG00000259070	14	38837605	38837605	+	intron, non coding transcript exon, non coding transcript
rs830151	KPTN	ENSG00000118162	19	47482496	47482496	+	NMD transcript, intron, non coding transcript
rs894160	PLIN1	ENSG00000166819	15	89668592	89668592	+	intron
rs9939609	FTO	ENSG00000140718	16	53786615	53786615	+	NMD transcript, intron, non coding transcript
rs11091046	AGTR2	ENSG00000180772	X	116173873	116173873	+	3 prime UTR
rs17069904	TNFRSF11A	ENSG00000141655	18	62365716	62365716	+	intron
rs1801260	TMEM165	ENSG00000134851	4	55435202	55435202	+	3 prime UTR, NMD transcript, intron, non coding transcript exon
rs1801260	CLOCK	ENSG00000134852	4	55435202	55435202	+	3 prime UTR, NMD transcript, intron, non coding transcript exon
rs1805081	NPC1	ENSG00000141458	18	23560468	23560468	+	missense, non coding transcript exon
rs1000940	RABEP1	ENSG00000029725	17	5379957	5379957	+	NMD transcript, intron, non coding transcript
rs1000940	NUP88	ENSG00000108559	17	5379957	5379957	+	NMD transcript, intron, non coding transcript
rs1011731	PIGC	ENSG00000135845	1	172377408	172377408	+	intron, non coding transcript
rs1011731	DNM3	ENSG00000197959	1	172377408	172377408	+	intron, non coding transcript
rs10136789	KCNH5	ENSG00000140015	14	62889535	62889535	+	intron
rs10146997	NRXN3	ENSG00000021645	14	79478819	79478819	+	intron, non coding transcript
rs1016287	ENSG00000285673	ENSG00000285673	2	59078490	59078490	+	intron, non coding transcript
rs10195252	COBLL1	ENSG00000082438	2	164656581	164656581	+	intron, non coding transcript
rs1055144	ENSG00000286725	ENSG00000286725	7	25831489	25831489	+	non coding transcript exon
rs10733682	LMX1B	ENSG00000136944	9	126698635	126698635	+	3 prime UTR
rs10769908	STK33	ENSG00000130413	11	8462542	8462542	+	intron, non coding transcript
rs10838738	MTCH2	ENSG00000109919	11	47641497	47641497	+	intron, non coding transcript
rs10889850	LRRC7	ENSG00000033122	1	69741396	69741396	+	intron
rs10913469	SEC16B	ENSG00000120341	1	177944384	177944384	+	NMD transcript, intron, non coding transcript
rs10913469	CRYZL2P-SEC16B	ENSG00000254154	1	177944384	177944384	+	NMD transcript, intron, non coding transcript
rs11057405	CLIP1	ENSG00000130779	12	122297350	122297350	+	intron
rs11122577	AGT	ENSG00000135744	1	230711810	230711810	+	NMD transcript, intron, non coding transcript
rs11122577	ENSG00000244137	ENSG00000244137	1	230711810	230711810	+	NMD transcript, intron, non coding transcript
rs11126666	KCNK3	ENSG00000171303	2	26705943	26705943	+	intron
rs11191560	NT5C2	ENSG00000076685	10	103109281	103109281	+	NMD transcript, intron, non coding transcript
rs1121980	FTO	ENSG00000140718	16	53775335	53775335	+	NMD transcript, intron, non coding transcript
rs11583200	ELAVL4	ENSG00000162374	1	50094148	50094148	+	NMD transcript, intron, non coding transcript
rs1167827	HIP1	ENSG00000127946	7	75533848	75533848	+	3 prime UTR
rs11688816	EHBP1	ENSG00000115504	2	62825913	62825913	+	intron, non coding transcript
rs11727676	HHIP	ENSG00000164161	4	144737912	144737912	+	NMD transcript, intron, non coding transcript, synonymous
rs11727676	ENSG00000285713	ENSG00000285713	4	144737912	144737912	+	NMD transcript, intron, non coding transcript, synonymous
rs11727676	ENSG00000285783	ENSG00000285783	4	144737912	144737912	+	NMD transcript, intron, non coding transcript, synonymous
rs12401738	GIPC2	ENSG00000137960	1	77981077	77981077	+	intron, non coding transcript
rs12401738	DNAJB4	ENSG00000162616	1	77981077	77981077	+	intron, non coding transcript
rs12429545	ENSG00000287722	ENSG00000287722	13	53528071	53528071	+	intron, non coding transcript
rs12566985	TNNI3K	ENSG00000116783	1	74536509	74536509	+	NMD transcript, intron
rs12566985	FPGT-TNNI3K	ENSG00000259030	1	74536509	74536509	+	NMD transcript, intron
rs12940622	RPTOR	ENSG00000141564	17	80641771	80641771	+	NMD transcript, intron, non coding transcript
rs1294421	ENSG00000226281	ENSG00000226281	6	6742916	6742916	+	intron, non coding transcript
rs13078960	CADM2	ENSG00000175161	3	85758440	85758440	+	intron
rs13191362	PRKN	ENSG00000185345	6	162612318	162612318	+	NMD transcript, intron, non coding transcript
rs1460676	FIGN	ENSG00000182263	2	163711179	163711179	+	intron, non coding transcript
rs1516725	DGKG	ENSG00000058866	3	186106215	186106215	+	intron, non coding transcript
rs1516725	ETV5	ENSG00000244405	3	186106215	186106215	+	intron, non coding transcript
rs1528435	ENSG00000225258	ENSG00000225258	2	180686235	180686235	+	intron, non coding transcript
rs1546924	INKA2	ENSG00000197852	1	111730863	111730863	+	intron, non coding transcript
rs16851483	RASA2	ENSG00000155903	3	141556594	141556594	+	intron
rs16907751	ENSG00000253238	ENSG00000253238	8	80463222	80463222	+	intron, non coding transcript
rs16951275	MAP2K5	ENSG00000137764	15	67784830	67784830	+	intron, non coding transcript
rs17001654	SCARB2	ENSG00000138760	4	76208415	76208415	+	NMD transcript, intron, non coding transcript
rs17024393	GNAT2	ENSG00000134183	1	109612066	109612066	+	intron
rs17203016	ENSG00000223725	ENSG00000223725	2	207390794	207390794	+	intron, non coding transcript
rs17724992	PGPEP1	ENSG00000130517	19	18344015	18344015	+	NMD transcript, intron
rs1800590	LPL	ENSG00000175445	8	19939160	19939160	+	intron
rs1808579	RMC1	ENSG00000141452	18	23524924	23524924	+	NMD transcript, intron
rs1808579	NPC1	ENSG00000141458	18	23524924	23524924	+	NMD transcript, intron
rs2033529	TDRG1	ENSG00000204091	6	40380914	40380914	+	intron, non coding transcript exon, non coding transcript
rs2033529	LINC00951	ENSG00000226070	6	40380914	40380914	+	intron, non coding transcript exon, non coding transcript
rs205262	ILRUN	ENSG00000196821	6	34595387	34595387	+	intron
rs2075650	TOMM40	ENSG00000130204	19	44892362	44892362	+	intron
rs2176598	HSD17B12	ENSG00000149084	11	43842728	43842728	+	NMD transcript, intron, non coding transcript
rs2176598	ENSG00000246250	ENSG00000246250	11	43842728	43842728	+	NMD transcript, intron, non coding transcript
rs2245368	DTX2P1	ENSG00000186704	7	76978826	76978826	+	non coding transcript exon
rs2245368	DTX2P1-UPK3BP1-PMS2P11	ENSG00000265479	7	76978826	76978826	+	non coding transcript exon
rs2287926	VCAN	ENSG00000038427	5	83519589	83519589	+	intron, missense, non coding transcript
rs2365389	FHIT	ENSG00000189283	3	61250788	61250788	+	intron, non coding transcript
rs2478545	AGT	ENSG00000135744	1	230708375	230708375	+	NMD transcript, intron, non coding transcript exon, non coding transcript
rs2568958	ENSG00000286863	ENSG00000286863	1	72299433	72299433	+	intron, non coding transcript
rs2650492	SBK1	ENSG00000188322	16	28322090	28322090	+	3 prime UTR
rs2820292	NAV1	ENSG00000134369	1	201815159	201815159	+	intron, non coding transcript
rs2820292	IPO9-AS1	ENSG00000231871	1	201815159	201815159	+	intron, non coding transcript
rs2836754	ENSG00000205622	ENSG00000205622	21	38919816	38919816	+	intron, non coding transcript
rs2938398	PPARG	ENSG00000132170	3	12362991	12362991	+	NMD transcript, intron, non coding transcript
rs2972162	PPARG	ENSG00000132170	3	12383294	12383294	+	NMD transcript, intron, non coding transcript
rs2972165	PPARG	ENSG00000132170	3	12296376	12296376	+	NMD transcript, intron, non coding transcript
rs3101336	ENSG00000286863	ENSG00000286863	1	72285502	72285502	+	intron, non coding transcript
rs3135506	APOA5	ENSG00000110243	11	116791691	116791691	+	missense
rs3200218	LPL	ENSG00000175445	8	19966560	19966560	+	3 prime UTR, NMD transcript
rs327	LPL	ENSG00000175445	8	19962025	19962025	+	NMD transcript, intron
rs3736485	DMXL2	ENSG00000104093	15	51456413	51456413	+	intron, non coding transcript exon, non coding transcript
rs3736485	ENSG00000259668	ENSG00000259668	15	51456413	51456413	+	intron, non coding transcript exon, non coding transcript
rs3736485	ENSG00000259678	ENSG00000259678	15	51456413	51456413	+	intron, non coding transcript exon, non coding transcript
rs3849570	GBE1	ENSG00000114480	3	81742961	81742961	+	intron
rs3888190	ATP2A1-AS1	ENSG00000260442	16	28878165	28878165	+	non coding transcript exon
rs4073054	NR1I3	ENSG00000143257	1	161230697	161230697	+	3 prime UTR, NMD transcript, intron, non coding transcript
rs4073054	TOMM40L	ENSG00000158882	1	161230697	161230697	+	3 prime UTR, NMD transcript, intron, non coding transcript
rs4243830	PLEKHG5	ENSG00000171680	1	6517811	6517811	+	intron
rs4256980	TRIM66	ENSG00000166436	11	8652392	8652392	+	NMD transcript, intron, non coding transcript
rs4580704	CLOCK	ENSG00000134852	4	55460540	55460540	+	intron, non coding transcript
rs4712652	CASC15	ENSG00000272168	6	22078386	22078386	+	intron, non coding transcript
rs4740619	CCDC171	ENSG00000164989	9	15634328	15634328	+	intron
rs4787491	INO80E	ENSG00000169592	16	30004016	30004016	+	NMD transcript, intron, non coding transcript exon, non coding transcript
rs4823006	ZNRF3	ENSG00000183579	22	29055683	29055683	+	3 prime UTR
rs484066	ABCB11	ENSG00000073734	2	168925971	168925971	+	NMD transcript, intron
rs4923461	BDNF-AS	ENSG00000245573	11	27635363	27635363	+	intron, non coding transcript
rs545854	ENSG00000286622	ENSG00000286622	8	10002570	10002570	+	intron, non coding transcript
rs6013029	CTNNBL1	ENSG00000132792	20	37771178	37771178	+	intron, non coding transcript
rs6091540	LINC01524	ENSG00000234948	20	52471323	52471323	+	intron, non coding transcript
rs6232	PCSK1	ENSG00000175426	5	96416081	96416081	+	intron, missense, non coding transcript
rs6232	ENSG00000251314	ENSG00000251314	5	96416081	96416081	+	intron, missense, non coding transcript
rs6234	PCSK1	ENSG00000175426	5	96393270	96393270	+	intron, missense, non coding transcript exon, non coding transcript
rs6234	ENSG00000251314	ENSG00000251314	5	96393270	96393270	+	intron, missense, non coding transcript exon, non coding transcript
rs6235	PCSK1	ENSG00000175426	5	96393194	96393194	+	intron, missense, non coding transcript exon, non coding transcript
rs6235	ENSG00000251314	ENSG00000251314	5	96393194	96393194	+	intron, missense, non coding transcript exon, non coding transcript
rs6465468	ASB4	ENSG00000005981	7	95540202	95540202	+	3 prime UTR
rs657452	AGBL4	ENSG00000186094	1	49124175	49124175	+	intron, non coding transcript
rs657452	ENSG00000229846	ENSG00000229846	1	49124175	49124175	+	intron, non coding transcript
rs6602024	PFKP	ENSG00000067057	10	3113045	3113045	+	NMD transcript, intron
rs660339	UCP2	ENSG00000175567	11	73978059	73978059	+	missense, non coding transcript exon
rs6784615	NISCH	ENSG00000010322	3	52472410	52472410	+	intron, non coding transcript
rs6795735	ADAMTS9-AS2	ENSG00000241684	3	64719689	64719689	+	intron, non coding transcript
rs6804842	RARB	ENSG00000077092	3	25064946	25064946	+	intron, non coding transcript
rs6861681	CPEB4	ENSG00000113742	5	173935455	173935455	+	NMD transcript, intron
rs7141420	NRXN3	ENSG00000021645	14	79433111	79433111	+	intron, non coding transcript
rs718314	ENSG00000255750	ENSG00000255750	12	26300350	26300350	+	intron, non coding transcript
rs718314	ITPR2-AS1	ENSG00000256234	12	26300350	26300350	+	intron, non coding transcript
rs7239883	LINC00907	ENSG00000267586	18	42567706	42567706	+	intron, non coding transcript
rs7498665	SH2B1	ENSG00000178188	16	28871920	28871920	+	intron, missense, non coding transcript exon, non coding transcript
rs7551318	ENSG00000285407	ENSG00000285407	1	68904154	68904154	+	intron, non coding transcript
rs758747	NLRC3	ENSG00000167984	16	3577357	3577357	+	5 prime UTR, NMD transcript, non coding transcript exon
rs7715256	MFAP3	ENSG00000037749	5	154158333	154158333	+	intron, non coding transcript exon, non coding transcript
rs7899106	GRID1	ENSG00000182771	10	85651147	85651147	+	NMD transcript, intron
rs925946	BDNF-AS	ENSG00000245573	11	27645655	27645655	+	intron, non coding transcript
rs9400239	FOXO3	ENSG00000118689	6	108656460	108656460	+	5 prime UTR, intron
rs9491696	RSPO3	ENSG00000146374	6	127131494	127131494	+	intron, non coding transcript
rs9491696	ENSG00000286215	ENSG00000286215	6	127131494	127131494	+	intron, non coding transcript
rs9641123	CALCR	ENSG00000004948	7	93568420	93568420	+	intron
rs977747	TAL1	ENSG00000162367	1	47219005	47219005	+	3 prime UTR, non coding transcript exon
rs984222	TBX15	ENSG00000092607	1	118961220	118961220	+	intron
rs9914578	SMG6	ENSG00000070366	17	2101842	2101842	+	intron, non coding transcript
rs9925964	KAT8	ENSG00000103510	16	31118574	31118574	+	intron, non coding transcript exon, non coding transcript, splice region
rs9925964	ENSG00000262766	ENSG00000262766	16	31118574	31118574	+	intron, non coding transcript exon, non coding transcript, splice region
rs1042713	ADRB2	ENSG00000169252	5	148826877	148826877	+	missense
rs1052700	PLIN1	ENSG00000166819	15	89665079	89665079	+	3 prime UTR, intron
rs10904363	AKR1C6P	ENSG00000151631	10	4878221	4878221	+	intron, non coding transcript
rs11113192	ENSG00000257548	ENSG00000257548	12	107119148	107119148	+	intron, non coding transcript
rs11568020	AGT	ENSG00000135744	1	230714272	230714272	+	5 prime UTR, NMD transcript, intron, non coding transcript exon, non coding transcript
rs11568020	ENSG00000244137	ENSG00000244137	1	230714272	230714272	+	5 prime UTR, NMD transcript, intron, non coding transcript exon, non coding transcript
rs116517756	PPARG	ENSG00000132170	3	12363981	12363981	+	NMD transcript, intron, non coding transcript
rs11787111	LINC01414	ENSG00000253554	8	64279894	64279894	+	intron, non coding transcript
rs11932595	CLOCK	ENSG00000134852	4	55457430	55457430	+	intron, non coding transcript
rs1205	CRP	ENSG00000132693	1	159712443	159712443	+	3 prime UTR, non coding transcript exon
rs12150665	GGNBP2	ENSG00000278311	17	36558947	36558947	+	intron, non coding transcript
rs12680842	VIRMA-DT	ENSG00000253704	8	94570378	94570378	+	non coding transcript exon
rs17029008	PPARG	ENSG00000132170	3	12288063	12288063	+	NMD transcript, intron
rs2124499	ADCY5	ENSG00000173175	3	123374694	123374694	+	NMD transcript, intron
rs2228213	HIVEP1	ENSG00000095951	6	12124622	12124622	+	5 prime UTR, intron, missense
rs2236835	PAX7	ENSG00000009709	1	18663757	18663757	+	intron
rs2275215	ENSG00000226149	ENSG00000226149	6	129540247	129540247	+	intron, non coding transcript
rs2304672	PER2	ENSG00000132326	2	238277948	238277948	+	5 prime UTR
rs2478543	AGT	ENSG00000135744	1	230708564	230708564	+	NMD transcript, intron, non coding transcript exon, non coding transcript
rs2770102	CASC15	ENSG00000272168	6	21818985	21818985	+	intron, non coding transcript
rs2845885	FLRT1	ENSG00000126500	11	64101590	64101590	+	intron, non coding transcript
rs2845885	MACROD1	ENSG00000133315	11	64101590	64101590	+	intron, non coding transcript
rs2845885	ENSG00000256824	ENSG00000256824	11	64101590	64101590	+	intron, non coding transcript
rs2853552	HDAC9	ENSG00000048052	7	18940644	18940644	+	intron, non coding transcript
rs2921186	PPARG	ENSG00000132170	3	12343970	12343970	+	NMD transcript, intron, non coding transcript
rs3096490	COL25A1	ENSG00000188517	4	109057975	109057975	+	NMD transcript, intron
rs3741892	CRY1	ENSG00000008405	12	106993385	106993385	+	intron, non coding transcript
rs3936060	LINC02240	ENSG00000260192	5	125011395	125011395	+	intron, non coding transcript
rs4432245	EIF2AK4	ENSG00000128829	15	40032280	40032280	+	intron, non coding transcript
rs4566392	CTNNA2	ENSG00000066032	2	79279517	79279517	+	intron, non coding transcript
rs4566392	ENSG00000286227	ENSG00000286227	2	79279517	79279517	+	intron, non coding transcript
rs4568876	COL16A1	ENSG00000084636	1	31686917	31686917	+	intron, non coding transcript
rs4762	AGT	ENSG00000135744	1	230710231	230710231	+	NMD transcript, missense, non coding transcript exon
rs4786816	RBFOX1	ENSG00000078328	16	6098029	6098029	+	intron, non coding transcript
rs4939833	SMAD7	ENSG00000101665	18	48941590	48941590	+	intron, non coding transcript
rs5085	APOA2	ENSG00000158874	1	161222721	161222721	+	NMD transcript, intron, non coding transcript
rs6062788	LINC01749	ENSG00000272259	20	63062254	63062254	+	intron, non coding transcript
rs6123837	GNAS	ENSG00000087460	20	58890516	58890516	+	NMD transcript, intron, non coding transcript, synonymous
rs67216730	PPARG	ENSG00000132170	3	12322878	12322878	+	NMD transcript, intron, non coding transcript
rs6731302	LINC01122	ENSG00000233723	2	58606358	58606358	+	intron, non coding transcript
rs7481311	BDNF-AS	ENSG00000245573	11	27561582	27561582	+	intron, non coding transcript
rs7578465	ALK	ENSG00000171094	2	29520867	29520867	+	intron
rs7611238	ACAP2	ENSG00000114331	3	195352189	195352189	+	intron, non coding transcript
rs782971	ZNF131	ENSG00000172262	5	43124586	43124586	+	NMD transcript, intron, non coding transcript exon, non coding transcript
rs7864204	TMEM252-DT	ENSG00000226337	9	68614263	68614263	+	intron, non coding transcript
rs838147	IZUMO1	ENSG00000182264	19	48743609	48743609	+	NMD transcript, intron, non coding transcript exon
rs867559	ENSG00000286428	ENSG00000286428	9	126703046	126703046	+	non coding transcript exon
rs9312661	CLOCK	ENSG00000134852	4	55476159	55476159	+	intron, non coding transcript
rs9633835	BMAL1	ENSG00000133794	11	13324046	13324046	+	NMD transcript, intron, non coding transcript
rs17817449	FTO	ENSG00000140718	16	53779455	53779455	+	NMD transcript, intron, non coding transcript
rs3751812	FTO	ENSG00000140718	16	53784548	53784548	+	NMD transcript, intron, non coding transcript
rs8050136	FTO	ENSG00000140718	16	53782363	53782363	+	NMD transcript, intron, non coding transcript
rs9930501	FTO	ENSG00000140718	16	53796540	53796540	+	NMD transcript, intron, non coding transcript
rs9930506	FTO	ENSG00000140718	16	53796553	53796553	+	NMD transcript, intron, non coding transcript
rs9932754	FTO	ENSG00000140718	16	53796579	53796579	+	NMD transcript, intron, non coding transcript
rs9939973	FTO	ENSG00000140718	16	53766656	53766656	+	NMD transcript, intron, non coding transcript

## Sheet: SUPPL TABLE 3
		ENRICHMENT RESULTS (WEBGESTALT PLATFORM)
		DRUGS PREDICTED TO BE ASSOCIATED WITH THE SNP SET
		Source	Term_ID	Function	P-value	-log10Pvalue	Term Size	Query size	Intersection Size	Enrichment Score %	Positive Hits
		DRUGBANK	DB12010	Fostamatinib	3.18e-05	4.5	305	181	10	3.28	FPGT-TNNI3K, CTSL, ALK, ANKK1, SBK1, EIF2AK4, NTRK2, PRKD1, MAP2K5, STK33
		DRUGBANK	DB02709	Resveratrol	4.65e-05	4.33	31	181	4	12.9	MTNR1B, PPARA, PPARG, NR1I3
		DRUGBANK	DB00313	Valproic Acid	0.000264	3.58	48	181	4	8.33	PPARA, PPARG, SCN2A, HDAC9
		DRUGBANK	DB00197	Troglitazone	0.000952	3.02	30	181	3	10	PPARA, PPARG, ABCB11
		DRUGBANK	DB02746	Phthalic Acid	0.00181	2.74	10	181	2	20	PPARA, PPARG
		REACTOME, KEGG AND WIKI PATHWAYS PREDICTED TO BE ASSOCIATED WITH THE SNP SET (BASED ON ENRICHMENT SCORE)
		Source	Term_ID	Function	P-value	-log10Pvalue	Term Size	Query size	Intersection Size	Enrichment Score %	Positive Hits
		WP	WP3601	Composition of Lipid Particles	3.45e-07	6.46	10	181	4	40	CETP, APOA2, APOE, LPL
		WP	WP4522	Metabolic pathway of LDL, HDL and TG, including diseases	6.23e-08	7.21	17	181	5	29.41	CETP, APOA2, APOE, LIPC, LPL
		REAC	R-HSA-8963899	Plasma lipoprotein remodeling	3.51e-08	7.45	30	181	6	20	CETP, APOA5, APOA2, APOE, LIPC, LPL
		REAC	R-HSA-8964058	HDL remodeling	0.00181	2.74	10	181	2	20	CETP, APOE
		REAC	R-HSA-8866904	Negative regulation of activity of TFAP2 (AP-2) family transcription factors	0.00181	2.74	10	181	2	20	WWOX, TFAP2B
		WP	WP430	Statin Pathway	6.45e-08	7.19	33	181	6	18.18	CETP, APOA5, APOA2, APOE, LIPC, LPL
		WP	WP554	ACE Inhibitor Pathway	0.00017	3.77	17	181	3	17.65	AGT, AGTR2, NOS3
		REAC	R-HSA-8963889	Assembly of active LPL and LIPC lipase complexes	0.000203	3.69	18	181	3	16.67	APOA5, LIPC, LPL
		WP	WP3298	Melatonin metabolism and effects	2.91e-07	6.54	42	181	6	14.29	CRY1, APOE, BMAL1, MTNR1B, PER2, CLOCK
		WP	WP299	Nuclear Receptors in Lipid Metabolism and Toxicity	2.97e-06	5.53	35	181	5	14.29	PPARA, PPARG, RARB, ABCB11, NR1I3
		KEGG	map04979	Cholesterol metabolism	3.32e-08	7.48	50	181	7	14	CETP, APOA2, APOE, LIPC, LPL, NPC1, ABCB11
		WP	WP3844	PI3K-AKT-mTOR signaling pathway and therapeutic opportunities	4.07e-05	4.39	30	181	4	13.33	FOXO3, GRB10, NOS3, RPTOR
		KEGG	map04710	Circadian rhythm	4.65e-05	4.33	31	181	4	12.9	CRY1, BMAL1, PER2, CLOCK
		REAC	R-HSA-8964043	Plasma lipoprotein clearance	5.99e-05	4.22	33	181	4	12.12	APOE, LIPC, NPC1, CUBN
		REAC	R-HSA-174824	Plasma lipoprotein assembly, remodeling, and clearance	1.56e-08	7.81	69	181	8	11.59	CETP, APOA5, APOA2, APOE, LIPC, LPL, NPC1, CUBN
